# Supplementary material for: Genome-wide transcriptome analysis using RNA-Seq reveals a large number of differentially expressed genes in a transient MCAO rat model
Source: BMC Genomics. 2018 Sep 5;19:655. doi: 10.1186/s12864-018-5039-5 (PMC6125876; doi:10.1186/s12864-018-5039-5)
Supplement: Supplementary file 1 — Table S1. Characterization of ischemia at 4.5 after tMCAO using DWI mode of MRI. (XLSX 9 kb) [file 12864_2018_5039_MOESM1_ESM.xlsx]

## Sheet: Лист1
Table S1. Characterization of ischemia at 4.5 after tMCAO using DWI mode of MRI
Type of ischemic focus localization	Number of observations	Volume (mm3) Me [LQ;UQ]
subcortical	8	36,2 [25,98; 46,31]
hemispheric	2	174 [141,15; 206,85]
Statistical indicators (the median (Me) and the lower (LQ) and upper (UQ) quartiles for the 25 and 75 percentile interval) for 10 animals at 4.5 h after tMCAO are shown.
