# Supplementary material for: Genome-wide transcriptome analysis using RNA-Seq reveals a large number of differentially expressed genes in a transient MCAO rat model
Source: BMC Genomics. 2018 Sep 5;19:655. doi: 10.1186/s12864-018-5039-5 (PMC6125876; doi:10.1186/s12864-018-5039-5)
Supplement: Supplementary file 2 — Table S2. DEGs that exhibited a reversed direction of expression in IR4.5 vs. SH4.5 and IR24 vs. SH24. (XLSX 13 kb) [file 12864_2018_5039_MOESM2_ESM.xlsx]

## Sheet: Лист1
Table S2. DEGs that exhibited a reversed direction of expression in IR4.5 vs. SH4.5 and IR24 vs. SH24.
RefSeq ID	Gene symbol	Description	Locus	IR4.5 vs. SH4.5		IR24 vs. SH24
				Ratio	p-value	Ratio	p-value
NM_001003403	Apold1	apolipoprotein L domain containing 1 (Apold1), mRNA	chr4:233025358-233028241	5.48279	0.00199963	0.64939	0.000393457
NM_001108279	Bcl6b	B-cell CLL/lymphoma 6, member B (Bcl6b), mRNA	chr10:56578677-56583601	4.97198	0.00199963	0.395942	0.000393457
NM_031628	Nr4a3	nuclear receptor subfamily 4, group A, member 3 (Nr4a3), mRNA	chr5:68298771-68338610	2.97197	0.00199963	0.32939	0.000393457
NM_001011984	Asb2	ankyrin repeat and SOCS box-containing 2 (Asb2), mRNA	chr6:136425782-136469321	2.74413	0.00199963	0.573229	0.00448469
NM_001107052	Arl4d	ADP-ribosylation factor-like 4D (Arl4d), mRNA	chr10:89375527-89377684	2.59602	0.00199963	0.489714	0.000393457
NM_019328	Nr4a2	nuclear receptor subfamily 4, group A, member 2 (Nr4a2), mRNA	chr3:48183782-48189254	2.30873	0.00199963	0.588264	0.00104443
NM_053633	Egr2	early growth response 2 (Egr2), mRNA	chr20:24551934-24556227	2.21441	0.00199963	0.516618	0.0038002
NM_024388	Nr4a1	nuclear receptor subfamily 4, group A, member 1 (Nr4a1), mRNA	chr7:140713168-140721072	2.0414	0.00199963	0.264375	0.000393457
NM_019137	Egr4	early growth response 4 (Egr4), mRNA	chr4:181870040-181872503	1.91668	0.00199963	0.293272	0.000393457
NM_053769	Dusp1	dual specificity phosphatase 1 (Dusp1), mRNA	chr10:16867380-16870164	1.87742	0.00199963	0.529986	0.000393457
NM_139115	Coro6	coronin 6 (Coro6), mRNA	chr10:62389404-62395994	1.86409	0.00199963	0.650719	0.00215492
NM_053572	Cdhr1	cadherin-related family member 1 (Cdhr1), mRNA	chr16:14230681-14250567	1.83921	0.0051419	0.640968	0.0219568
NM_001107522	Slc35d3	solute carrier family 35, member D3 (Slc35d3), mRNA	chr1:16846808-16850281	1.72732	0.00199963	0.265258	0.000393457
NM_001124768; NM_001124769; NM_001124770; NM_012666	Tac1	tachykinin, precursor 1 (Tac1), mRNA	chr4:33499890-33507861	1.64214	0.00199963	0.407423	0.000393457
NM_139230; NM_139231	Nexn	nexilin (F actin binding protein) (Nexn), mRNA	chr2:276130292-276151480	1.58607	0.0051419	0.566749	0.000393457
NM_001001515	Lmo7	LIM domain 7 (Lmo7), mRNA	chr15:87780477-87996342	1.52932	0.00199963	0.50416	0.000393457
NM_017086	Egr3	early growth response 3 (Egr3), mRNA	chr15:55482822-55485279	1.5203	0.0122088	0.399983	0.000393457
NM_031549	Tagln	transgelin (Tagln), mRNA	chr8:48847363-48852838	0.607884	0.00784738	5.06921	0.000393457
NM_017154	Xdh	xanthine dehydrogenase (Xdh), mRNA	chr6:34996982-35059195	0.600133	0.0189024	1.65035	0.00073223
NM_134350	Mx2	myxovirus (influenza virus) resistance 2 (Mx2), mRNA	chr11:41546013-41570080	0.59784	0.0090234	1.84742	0.000393457
NM_053832	Foxj1	Forkhead box protein J1	chr10:104946568-104948325	0.585844	0.0051419	1.54522	0.000393457
NM_019904	Lgals1	lectin, galactoside-binding, soluble, 1 (Lgals1), mRNA	chr7:120144874-120147981	0.574522	0.0438497	1.83568	0.000393457
NM_133296	Slc6a20	solute carrier family 6 (proline IMINO transporter), member 20 (Slc6a20), mRNA	chr8:131865712-131905845	0.570983	0.0151374	2.23135	0.000393457
NM_139096	Lgals3bp	lectin, galactoside-binding, soluble, 3 binding protein (Lgals3bp), mRNA	chr10:107050331-107059667	0.568121	0.00199963	2.17225	0.000393457
NM_013069	Cd74	Cd74 molecule, major histocompatibility complex, class II invariant chain (Cd74), mRNA	chr18:55305872-55315246	0.560126	0.00199963	2.01295	0.000393457
NM_198134	Bst2	bone marrow stromal cell antigen 2 (Bst2), mRNA	chr16:19800347-19803919	0.533963	0.039852	1.99875	0.000393457
NM_032085	Col3a1	collagen, type III, alpha 1 (Col3a1), mRNA	chr9:51689491-51725418	0.389134	0.00199963	2.0302	0.000393457
NM_001004095	S100a11	S100 calcium binding protein A11 (S100a11), mRNA	chr2:210999098-211000650	0.381806	0.039852	5.02509	0.000393457
NM_053896	Aldh1a2	aldehyde dehydrogenase 1 family, member A2 (Aldh1a2), mRNA	chr8:75363284-75442554	0.354764	0.00199963	1.55609	0.00468593
NM_203410	Ifi27	interferon, alpha-inducible protein 27 (Ifi27), mRNA	chr6:136548489-136554961	0.343078	0.00199963	1.54442	0.000393457
NM_001107471	Cnot3	CCR4-NOT transcription complex, subunit 3 (Cnot3), mRNA	chr1:63119163-63139348	0.318278	0.00199963	2.32402	0.000393457
NM_139326	Pomc	proopiomelanocortin (Pomc), mRNA	chr6:38191988-38197809	0.298963	0.00199963	1.95392	0.000393457
Only those genes that decrease the expression of more than 1.5-fold from the baseline value and whose p-value lower 0.05 were selected for analysis.
Only those genes that increase the expression of more than 1.5-fold from the baseline value and whose p-value lower 0.05 were selected for analysis.
