# Supplementary material for: Genome-wide transcriptome analysis using RNA-Seq reveals a large number of differentially expressed genes in a transient MCAO rat model
Source: BMC Genomics. 2018 Sep 5;19:655. doi: 10.1186/s12864-018-5039-5 (PMC6125876; doi:10.1186/s12864-018-5039-5)
Supplement: Supplementary file 4 — Table S4. Analysis of the functional categories of the proteins encoded by DEGs. (XLSX 21 kb) [file 12864_2018_5039_MOESM4_ESM.xlsx]

## Sheet: David FuncCat
Table S4. Analysis of the functional categories of the proteins encoded by DEGs.
Functional Categories	IR4.5 vs. SH4.5			IR24 vs. SH24			IR24 vs. IR4.5			SH24 vs. SH4.5
	Up	Down	Padj	Up	Down	Padj	Up	Down	Padj	Up	Down	Padj
Innate immunity	10	3	0.00050391	35	3	2.16995e-09	30	10	9.37919e-07
Inflammatory response	12	0	5.88918e-05	16	2	0.00638698	10	10	0.0373148
Stress response	7	0	0.00280114	12	0	0.0170279
Differentiation	14	3	0.0337569	29	24	0.00161529	31	42	0.000157779
Cell adhesion	12	4	0.0220073	29	23	7.52303e-05	28	30	0.00619482
Transcription regulation	35	5	0.000354125	67	48	0.000176948	51	108	9.26386e-06
DNA replication				14	0	0.0045429	16	4	0.000131045
Adaptive immunity				13	4	5.50812e-05	11	6	0.00219995
Apoptosis				38	10	0.000337745	41	14	0.00934625
Synapse				2	58	4.09639e-07	3	84	1.18658e-11
Ion channel				10	43	8.05088e-05	17	71	5.7625e-12
Proteasome							21	1	1.30119e-06
Ribosomal protein							73	4	8.77218e-11
Translation regulation							10	3	0.0479835
Neurogenesis				9	23	0.000129561	7	29	0.00217271
Angiogenesis				10	5	0.0020239				4	7	0.000720428
Ubl conjugation	39	2	6.61351e-05	94	30	2.66694e-07	102	84	5.52891e-14
Proto-oncogene	7	0	0.00510314	13	1	0.00087884
Phosphoprotein	115	27	6.6102e-07	375	245	1.76393e-41	470	410	7.47304e-64	98	108	1.07908e-05
Cytoplasm	75	15	4.82196e-05	219	131	2.52365e-17	300	222	4.14869e-33
Nucleus	73	12	0.000709759	198	92	2.87765e-05	236	198	1.45193e-11
DNA-binding	41	5	5.05394e-05				57	97	0.00941994
Transferase	38	7	0.0449087	100	75	1.13538e-06	93	130	3.95026e-05
Transcription	35	5	0.000968104	69	48	0.000727385	53	110	4.17785e-05
Developmental protein	18	6	0.00998867	33	39	0.00125537	38	59	0.00036542	15	21	0.00766562
Lipoprotein	17	5	0.0286946	36	40	8.48401e-05	40	69	2.02332e-07
Lipid biosynthesis	8	2	0.0126651
Sterol metabolism	7	1	0.00167163
Chemotaxis	7	1	0.00204474
Steroid metabolism	7	1	0.00549108
Heparin-binding	6	1	0.00968639
Steroid biosynthesis	6	0	0.00841295
Cholesterol metabolism	5	1	0.0222792
Sterol biosynthesis	5	0	0.0138149
Sulfation	4	1	0.0289566
Immunity	13	5	0.000333348	53	7	7.72715e-13	51	17	1.38857e-10
SH2 domain				16	3	7.79142e-05	15	5	0.00464324
Chaperone				23	1	0.000616299	31	0	0.000544279
Acetylation				186	45	1.14989e-06	294	67	1.26784e-17
Activator				33	10	0.00307055	19	31	0.0380915
Isopeptide bond				61	14	0.000161422	73	43	1.77017e-09
Helicase				14	1	0.0198637
LIM domain				12	3	0.0320035
Synaptosome				1	12	0.0197699	0	15	0.0438654
Calcium channel				2	10	0.0214196	3	18	1.23524e-05
Potassium channel				1	14	0.0198637	2	19	0.00261552
Calcium transport				2	15	0.00433888	3	23	1.76076e-05
Potassium transport				2	19	0.00845902	6	26	7.16177e-05
Potassium				4	19	0.00694932	7	27	0.000128066
Voltage-gated channel				4	23	0.00115819	8	39	1.59935e-09
Postsynaptic cell membrane				2	33	1.43455e-05	3	45	9.0107e-08
Cell junction				21	70	1.09301e-09	18	109	4.74065e-14
Protein phosphatase inhibitor				1	6	0.0238552	3	5	0.0316287
Sarcoplasmic reticulum				1	7	0.0327612
Redox-active center							11	1	0.041894
Threonine protease							13	1	3.73329e-07
Protein biosynthesis							22	3	0.0493508
RNA-binding							44	14	0.0277753
Ribonucleoprotein							88	6	1.96143e-12
Sodium channel							1	9	0.0405762
Ligand-gated ion channel							3	16	0.0172843
Serine/threonine-protein kinase				17	26	0.00486859	11	47	0.00156105
Biological rhythms							6	19	0.000373439	4	7	0.0241575
Signal	67	36	0.0147357	239	169	6.27437e-08	281	218	0.00760146
Disulfide bond	59	39	7.97441e-09	180	134	9.01501e-14	208	188	1.48346e-10	50	59	0.0251103
Glycoprotein	60	37	5.16087e-09	179	171	5.10065e-28	197	229	9.54701e-21	53	64	0.00035312
Secreted	34	23	1.52663e-07	96	49	1.915e-05
Lipid metabolism	13	6	0.00310314
Cleavage on pair of basic residues	10	5	0.00103996
Extracellular matrix	6	6	0.00323164	17	15	2.2584e-05	22	9	0.0121186
Pyrrolidone carboxylic acid	3	3	0.0330556
Proteoglycan							8	3	0.0496106
Cyclin							5	9	0.0197795
S-nitrosylation							8	7	0.0032069
Hydroxylation				10	4	0.0051809	11	7	0.00197902
Myristate				11	8	0.0141534	12	11	0.0264914
Protein phosphatase							8	15	0.0294455
Tyrosine-protein kinase				15	8	0.000317395	16	10	0.0021634
Microsome				10	8	0.00469639	9	15	0.00536743
Calmodulin-binding				13	19	2.03627e-07	10	23	4.99034e-05
Leucine-rich repeat							14	22	0.0434351
EGF-like domain				14	20	0.000360073	13	24	0.0131863
Repressor				22	12	0.0123433	15	30	0.00742861
SH3 domain				20	14	0.000161943	21	24	1.85083e-05
Actin-binding				18	20	1.26938e-05	25	22	9.23495e-06
Immunoglobulin domain				24	18	0.00304365	21	33	0.00328666
Iron							32	20	0.016393
Palmitate				16	19	0.0129089	18	41	1.3635e-06
Magnesium							24	39	0.0121327
Cell projection				21	40	0.000476242	30	53	4.89939e-05
Oxidoreductase							53	34	0.0109821
Methylation				42	37	4.0275e-06	57	46	6.04925e-06
Cytoskeleton				44	31	0.00294228	64	42	0.000250236
Endoplasmic reticulum				54	35	2.87464e-05	62	45	0.00220492
Ion transport				22	61	2.05061e-05	35	90	2.28904e-10
Kinase				51	46	4.81249e-06	45	86	1.88536e-07
Calcium				50	69	7.21645e-14	65	70	1.71231e-09
ATP-binding				94	59	1.1993e-07	97	102	2.07495e-07
Zinc							71	129	0.0107486
Hydrolase				102	55	0.000500006	113	87	0.00603393
Alternative splicing				57	106	1.21737e-15	71	150	5.20658e-19
Transport				73	89	0.00544729	97	133	0.00013733
Nucleotide-binding				118	83	4.88951e-11	117	126	5.94584e-07
Metal-binding				136	127	1.79866e-05	164	214	1.03599e-09
Calcium/phospholipid-binding				5	2	0.00638274
Integrin				9	4	0.00636537
Collagen				11	6	0.00163939
Metalloprotease				12	8	0.0125128
Glycosyltransferase				17	8	0.00508248
GTP-binding				23	19	0.00158565
Signal-anchor				25	20	3.44846e-05
Protease				43	15	0.0320419
Golgi apparatus				41	20	0.0208184
Membrane				383	367	0.000824163
Associative analysis of DEGs for comparison groups under ischemia–reperfusion conditions was carried out according to the DAVID database. The number of up-regulated (Up) and down-regulated (Down) DEGs, as well as the P-values adjusted using the Benjamini–Hochberg procedure (Padj), are shown. Functional categories with a P-value <0.05 were selected for analysis.
