# Supplementary material for: Genome-wide transcriptome analysis using RNA-Seq reveals a large number of differentially expressed genes in a transient MCAO rat model
Source: BMC Genomics. 2018 Sep 5;19:655. doi: 10.1186/s12864-018-5039-5 (PMC6125876; doi:10.1186/s12864-018-5039-5)
Supplement: Supplementary file 5 — Table S5. The RNA-Seq analysis of DEGs associated with the functional category “Adaptive immunity”. (XLSX 13 kb) [file 12864_2018_5039_MOESM5_ESM.xlsx]

## Sheet: Лист1
Table S5. The RNA-Seq analysis of DEGs associated with the functional category “Adaptive immunity”.
RefSeq ID	Gene symbol	Description	Locus	IR4.5 vs. SH4.5		IR24 vs. SH24		IR24 vs. IR4.5		SH24 vs. SH4.5
				Ratio	p-value	Ratio	p-value	Ratio	p-value	Ratio	p-value
NM_001111098; NM_030857	Lyn	LYN proto-oncogene, Src family tyrosine kinase (Lyn), mRNA	chr5:21307093-21422840	1.69464	0.00366034	2.87621	0.000393457	1.68475	0.000324664	0.993496	0.980163
NM_001100762	Havcr2	hepatitis A virus cellular receptor 2 (Havcr2), mRNA	chr10:31377041-31403296	2.5451	0.00199963	1.52004	0.0414576	0.481664	0.000324664	0.809286	0.444452
NM_031514	Jak2	Janus kinase 2 (Jak2), mRNA	chr1:254646698-254705434	1.9722	0.00199963	1.77319	0.000393457	0.809918	0.0953742	0.90363	0.56603
NM_013069	Cd74	Cd74 molecule, major histocompatibility complex, mRNA	chr18:55305872-55315246	0.560126	0.00199963	2.01295	0.000393457	4.00455	0.000324664	1.11657	0.588814
NM_031538	Cd8a	CD8a molecule (Cd8a), mRNA	chr4:164017632-164021870	0.681555	1	7.00143	0.0157538	13.9009	0.00971521	1.36282	1
NM_012904	Anxa1	annexin A1 (Anxa1), mRNA	chr1:245192874-245208894	1.58529	0.116473	5.46249	0.000393457	3.1782	0.000324664	0.924171	0.814405
NM_032055	Tap1	transporter 1, ATP-binding cassette, sub-family B (MDR/TAP) (Tap1), mRNA	chr20:6058849-6069217	0.980745	0.974463	3.42086	0.000393457	2.32513	0.000324664	0.668554	0.0648373
NM_012855	Jak3	Janus kinase 3 (Jak3), mRNA	chr16:19969813-19981129	0.998773	0.994462	2.77733	0.000393457	2.32747	0.000324664	0.836836	0.476484
NM_173840	Lat2	linker for activation of T cells family, member 2 (Lat2), mRNA	chr12:27119772-27126127	1.0931	0.940935	1.99142	0.0159325	3.07499	0.00446792	1.69317	0.255943
NM_030836	Erap1	endoplasmic reticulum aminopeptidase 1 (Erap1), mRNA	chr2:1381116-1419645	1.02405	0.958983	1.89139	0.000393457	1.95938	0.000324664	1.06202	0.778049
NM_012758	Syk	spleen tyrosine kinase (Syk), mRNA	chr17:14703902-14759160	1.12353	1	1.77594	0.00189886	1.52462	0.0209573	0.964761	1
NM_001013982	Orai1	ORAI calcium release-activated calcium modulator 1 (Orai1), mRNA	chr12:40878295-40879065	1.24139	0.435804	1.59305	0.000393457	1.55112	0.0017736	1.20854	0.316142
NM_001191865	Ripk2	receptor-interacting serine-threonine kinase 2 (Ripk2), mRNA	chr5:34512874-34543807	1.20954	0.526781	1.93179	0.000393457	1.02437	0.90778	0.643487	0.0184209
NM_031753	Alcam	activated leukocyte cell adhesion molecule (Alcam), mRNA	chr11:53964951-54165636	1.13627	0.557583	0.658649	0.000393457	0.533164	0.000324664	0.921409	0.616381
NM_001172305; NM_012713	Prkcb	protein kinase C, beta (Prkcb),mRNA	chr1:199295066-199639139	1.02481	0.945671	0.576443	0.000393457	0.452899	0.000324664	0.807634	0.114893
NM_012727	Camk4	calcium/calmodulin-dependent protein kinase IV (Camk4), mRNA	chr18:25464160-25680624	0.833933	0.488849	0.468724	0.000393457	0.628276	0.00239204	1.11887	0.541013
NM_017318	Ptk2b	protein tyrosine kinase 2 beta (Ptk2b), mRNA	chr15:48646612-48766698	0.903265	0.675968	0.593592	0.000393457	0.69096	0.00109156	1.05334	0.768924
NM_012705	Cd4	Cd4 molecule (Cd4), mRNA	chr4:224400829-224425954	1.22709	0.617261	0.628295	0.0500668	0.395909	0.000324664	0.775812	0.327285
NM_001109313	Sh2d1a	SH2 domain containing 1A (Sh2d1a), mRNA	chrX:128978817-129007045	1.25414	0.55303	0.691077	0.117776	0.411382	0.000324664	0.746647	0.246907
NM_001030039	Csk	c-src tyrosine kinase (Csk), mRNA	chr8:62183285-62187910	0.860531	0.552779	1.47092	0.00133785	1.81347	0.000324664	1.06225	0.750854
Associative analysis of DEGs for all comparison groups was carried out according to the DAVID database.
Only those genes that decrease the expression of more than 1.5-fold from the baseline value and whose p-value lower 0.05 were selected for analysis.
Only those genes that increase the expression of more than 1.5-fold from the baseline value and whose p-value lower 0.05 were selected for analysis.
