# Supplementary material for: Genome-wide transcriptome analysis using RNA-Seq reveals a large number of differentially expressed genes in a transient MCAO rat model
Source: BMC Genomics. 2018 Sep 5;19:655. doi: 10.1186/s12864-018-5039-5 (PMC6125876; doi:10.1186/s12864-018-5039-5)
Supplement: Supplementary file 6 — Table S6. The RNA-Seq analysis of DEGs associated with the functional category “Apoptosis”. (XLSX 23 kb) [file 12864_2018_5039_MOESM6_ESM.xlsx]

## Sheet: Лист1
Table S6. The RNA-Seq analysis of DEGs associated with the functional category “Apoptosis”.
RefSeq ID	Gene symbol	Description	Locus	IR4.5 vs. SH4.5		IR24 vs. SH24		IR24 vs. IR4.5		SH24 vs. SH4.5
				Ratio	p-value	Ratio	p-value	Ratio	p-value	Ratio	p-value
NM_012580	Hmox1	heme oxygenase (decycling) 1 (Hmox1), mRNA	chr19:25622555-25629377	4.57734	0.00199963	28.4323	0.000393457	6.51443	0.000324664	1.05233	0.880044
NM_130741	Lcn2	lipocalin 2 (Lcn2), mRNA	chr3:16763058-16766404	4.82507	0.00366034	65.1377	0.000393457	25.3236	0.000324664	1.87515	0.161173
NM_017180	Phlda1	pleckstrin homology-like domain, family A, member 1 (Phlda1), mRNA	chr7:54272089-54274294	2.69088	0.00199963	1.6579	0.000393457	0.583975	0.000324664	0.949766	0.811879
NM_017034	Pim1	Pim-1 proto-oncogene, serine/threonine kinase (Pim1), mRNA	chr20:10364284-10368419	3.3413	0.00199963	3.0203	0.00133785	0.632473	0.028115	0.700516	0.361885
NM_001077640	Gadd45g	growth arrest and DNA-damage-inducible, gamma (Gadd45g), mRNA	chr17:15469296-15471042	7.8009	0.00199963	4.12182	0.000393457	0.805547	0.0885441	1.52806	0.0232427
NM_001105735	Litaf	lipopolysaccharide-induced TNF factor (Litaf), mRNA	chr10:3580243-3589969	1.52569	0.00366034	1.92741	0.000393457	1.36697	0.00942314	1.08331	0.640579
NM_021846	Mcl1	MCL1, BCL2 family apoptosis regulator	chr2:217273157-217275931	1.75377	0.00199963	2.19175	0.000393457	0.917518	0.537517	0.735597	0.025421
NM_001173437	Chac1	ChaC, cation transport regulator homolog 1 (E, coli) (Chac1), mRNA	chr3:117711149-117714352	2.39851	0.00199963	2.26901	0.000393457	1.11452	0.503032	1.17942	0.443105
NM_133546	Ppp1r15a	protein phosphatase 1, regulatory subunit 15A (Ppp1r15a), mRNA	chr1:102590676-102593734	3.11994	0.00199963	2.00444	0.000393457	0.914261	0.526138	1.42547	0.0225269
NM_001007617	Nuak2	NUAK family, SNF1-like kinase, 2 (Nuak2), mRNA	chr13:54160994-54177741	2.04586	0.00199963	1.49011	0.016582	0.686714	0.0210604	0.944238	0.851097
NM_001077671	Zc3h12a	zinc finger CCCH type containing 12A (Zc3h12a), mRNA	chr5:146878970-146887760	2.78325	0.00366034	1.3372	0.211265	0.814473	0.383343	1.70006	1
NM_019904	Lgals1	lectin, galactoside-binding, soluble, 1 (Lgals1), mRNA	chr7:120144874-120147981	0.574522	0.0438497	1.83568	0.000393457	3.08618	0.000324664	0.967709	0.914037
NM_053587	S100a9	S100 calcium binding protein A9 (S100a9), mRNA	chr2:209531411-209534093	2.44779	0.117395	7.48452	0.00189886	1.97648	0.0115347	0.647519	0.607951
NM_019296	Cdk1	cyclin-dependent kinase 1 (Cdk1), mRNA	chr20:22694920-22709859	0.797762	1	5.21761	0.0162588	2.88374	0.00708221	0.440505	1
NM_139194	Fas	Fas cell surface death receptor (Fas), mRNA	chr1:259812247-259846107	1.97948	1	3.46179	0.000393457	2.4931	0.00155712	1.42753	1
NM_013091	Tnfrsf1a	tumor necrosis factor receptor superfamily, member 1a (Tnfrsf1a), mRNA	chr4:224881444-224894088	1.46309	0.0429678	3.14792	0.000393457	1.91043	0.000324664	0.888146	0.524811
NM_012762	Casp1	caspase 1 (Casp1), mRNA	chr8:2627975-2636866	1.04243	0.963327	3.10334	0.000393457	3.81195	0.000324664	1.28041	0.494081
NM_181476	Niacr1	niacin receptor 1 (Niacr1), mRNA	chr12:40029979-40031062	2.07373	1	3.0092	0.0237896	2.08174	0.0357416	1.43841	1
NM_053560	Chi3l1	chitinase 3-like 1 (cartilage glycoprotein-39) (Chi3l1), mRNA	chr13:56075045-56086477	0.950628	0.866687	2.6552	0.000393457	2.71477	0.000324664	0.973482	0.895716
NM_022684	Bid	BH3 interacting domain death agonist (Bid), mRNA	chr4:220532878-220554360	1.38519	0.55662	2.54623	0.00133785	1.91817	0.0109401	1.04549	0.931527
NM_024159	Dab2	disabled 2, mitogen-responsive phosphoprotein (Dab2), mRNA	chr2:75489437-75510929	1.29039	0.237717	2.45515	0.000393457	2.01259	0.000324664	1.06058	0.781391
NM_001277232; NM_182953	Nek6	Serine/threonine-protein kinase Nek6	chr3:28037220-28114175	1.32166	0.138024	2.37293	0.000393457	1.60907	0.000324664	0.898016	0.5346
NM_001108487	Aen	apoptosis enhancing nuclease (Aen), mRNA	chr1:141559325-141568693	1.33487	0.286231	2.36456	0.000393457	1.915	0.000324664	1.08275	0.744889
NM_001025693	Cdca7	cell division cycle associated 7 (Cdca7), mRNA	chr3:65630825-65641461	0.821913	0.685764	2.19914	0.00104443	1.57778	0.0445864	0.589679	0.0520721
NM_053720	Aatf	apoptosis antagonizing transcription factor (Aatf), mRNA	chr10:71654752-71747166	0.952625	0.920569	1.95217	0.000393457	1.82518	0.000324664	0.892611	0.634131
NM_030989	Tp53	tumor protein p53 (Tp53), mRNA	chr10:55932657-55944087	0.876752	0.652964	1.72779	0.000393457	1.85231	0.000324664	0.941311	0.778063
NM_031132	Tgfbr2	transforming growth factor, beta receptor 2 (Tgfbr2), mRNA	chr8:123585764-123671209	0.939607	0.873402	1.72289	0.000393457	1.94112	0.000324664	1.05918	0.804806
NM_022526	Dap	death-associated protein (Dap), mRNA	chr2:103949820-104003059	0.846681	0.593407	1.69317	0.000393457	2.2751	0.000324664	1.13883	0.499817
NM_001012206	Phlda3	pleckstrin homology-like domain, family A, member 3 (Phlda3), mRNA	chr13:57637216-57640302	1.03125	0.939324	1.65674	0.000393457	1.84912	0.000324664	1.15094	0.390495
NM_138539	Dnase2	deoxyribonuclease II, lysosomal (Dnase2), mRNA	chr19:36998477-37001146	0.809618	0.470658	1.62181	0.000393457	2.24275	0.000324664	1.11994	0.572157
NM_001100982	Siva1	SIVA1, apoptosis-inducing factor (Siva1), mRNA	chr6:146217297-146221548	0.958538	0.950642	1.57091	0.0212047	1.69688	0.01589	1.03633	0.925598
NM_001024891	Rhbdd1	rhomboid domain containing 1 (Rhbdd1), mRNA	chr9:87882638-87975591	1.06346	0.923763	1.56677	0.0225947	1.53049	0.0414878	1.03871	0.919153
NM_001034137	Sp110	SP110 nuclear body protein (Sp110), mRNA	chr9:92324920-92346959	0.698216	0.304259	1.56322	0.00800034	2.26701	0.000324664	1.01507	0.966639
NM_133392	Stk17b	serine/threonine kinase 17b (Stk17b), mRNA	chr9:60085946-60115674	0.851464	0.613927	1.53178	0.0055598	1.04857	0.81984	0.583763	0.00110534
NM_033485	Pawr	PRKC, apoptosis, WT1, regulator (Pawr), mRNA	chr7:51286667-51365775	1.67328	0.0784087	3.15358	0.000393457	1.125	0.576119	0.597873	0.0654486
NM_001011929	Sh3glb1	SH3-domain GRB2-like endophilin B1 (Sh3glb1), mRNA	chr2:269242688-269271017	1.16786	0.485282	1.76041	0.000393457	1.46135	0.0017736	0.971868	0.890767
NM_012922	Casp3	caspase 3 (Casp3), mRNA	chr16:48560089-48578283	1.20579	0.521574	1.66911	0.000393457	1.4841	0.00818427	1.07509	0.753095
NM_001105755	Pkn2	protein kinase N2 (Pkn2), mRNA	chr2:267265824-267370861	1.31235	0.116817	1.64924	0.000393457	0.839136	0.176736	0.66926	0.00110534
NM_022602	Pim3	Pim-3 proto-oncogene, serine/threonine kinase (Pim3), mRNA	chr7:129544587-129547908	1.4594	0.0090234	1.61967	0.000393457	1.14137	0.308478	1.02902	0.891154
NM_001025018	Dram2	DNA-damage regulated autophagy modulator 2 (Dram2), mRNA	chr2:228569821-228597450	1.04096	0.938499	1.50782	0.0122933	1.22989	0.263229	0.851192	0.478489
NM_012870	Tnfrsf11b	tumor necrosis factor receptor superfamily, member 11b (Tnfrsf11b), mRNA	chr7:94436611-94464618	0.799868	0.406832	0.639648	0.00577034	0.482012	0.000324664	0.605947	0.00279879
NM_053731	Ntn1	netrin 1 (Ntn1), mRNA	chr10:54507535-54711662	0.873261	0.683276	0.628318	0.00357613	0.579106	0.000603527	0.803799	0.235108
NM_032462	Kcnip3	Kv channel interacting protein 3, calsenilin (Kcnip3), mRNA	chr3:127245517-127307875	0.79379	0.404551	0.599762	0.00215492	0.570531	0.0021934	0.758508	0.108805
NM_001172305; NM_012713	Prkcb	protein kinase C, beta (Prkcb),mRNA	chr1:199295066-199639139	1.02481	0.945671	0.576443	0.000393457	0.452899	0.000324664	0.807634	0.114893
NM_001007235; NM_001270596; NM_001270597	Itpr1	inositol 1,4,5-trisphosphate receptor, type 1 (Itpr1),mRNA	chr4:204714825-205047901	0.983312	0.963327	0.399003	0.000393457	0.359918	0.000324664	0.888993	0.452818
NM_021687	Erbb4	v-erb-b2 avian erythroblastic leukemia viral oncogene 4 (Erbb4), mRNA	chr9:74804304-75959067	0.803079	0.385902	0.660629	0.00334934	0.691174	0.0198003	0.83951	0.304626
NM_012841	Dcc	DCC netrin 1 receptor (Dcc), mRNA	chr18:65693807-66792740	0.991224	0.985604	0.61832	0.000393457	0.683861	0.0113863	1.09655	0.629705
NM_139090	Acvr1c	activin A receptor, type IC (Acvr1c), mRNA	chr3:49392011-49462621	0.745118	0.46649	0.611966	0.0246835	0.870517	0.622745	1.06019	0.857992
NM_001105713	Prkca	Protein kinase C alpha type	chr10:95919012-96311328	0.955453	0.882254	0.596842	0.000393457	0.691442	0.00132733	1.11005	0.518956
NM_139258	Bmf	Bcl2 modifying factor (Bmf), mRNA	chr3:116851721-116869739	0.881803	0.801288	0.525643	0.00263568	0.723299	0.171181	1.21404	0.429515
NM_133307	Prkcd	protein kinase C, delta (Prkcd), mRNA	chr16:6588989-6608725	1.11271	0.685123	1.13897	0.310011	1.89213	0.000324664	1.84504	0.00110534
NM_017312	Bok	BCL2-related ovarian killer (Bok), mRNA	chr9:100482656-100493563	0.775121	0.267824	1.0246	0.880331	2.16466	0.000324664	1.63413	0.00110534
NM_017059	Bax	Bcl2-associated X protein (Bax), mRNA	chr1:102530746-102536154	0.997669	0.994462	1.07836	0.63918	1.6626	0.00109156	1.5406	0.00542954
NM_031735	Stk3	serine/threonine kinase 3 (Stk3), mRNA	chr7:73793741-74055204	1.33055	0.369609	1.41032	0.021103	1.68677	0.000324664	1.59266	0.0184209
NM_001029903	Fam162a	family with sequence similarity 162, member A (Fam162a), mRNA	chr11:70706216-70735295	0.914422	0.802486	1.01199	0.948462	1.59943	0.00109156	1.44677	0.00874737
NM_172036	Gabarap	GABA(A) receptor-associated protein (Gabarap), mRNA	chr10:56346406-56349342	0.940005	0.825388	1.08037	0.573502	1.5036	0.000324664	1.31007	0.0347545
NM_138870	Tfpt	TCF3 (E2A) fusion partner (Tfpt), mRNA	chr1:63155620-63164554	0.792986	0.471309	0.970591	0.879912	1.72017	0.00257911	1.40789	0.0523071
NM_001106492	Apip	APAF1 interacting protein (Apip), mRNA	chr3:99612152-99638003	0.864341	0.786767	0.996776	0.986806	1.70699	0.0163089	1.48343	0.09001
NM_001009239	Rps3	ribosomal protein S3 (Rps3), mRNA	chr1:170637727-170643027	0.865109	0.488719	1.18602	0.159406	1.70651	0.000324664	1.24617	0.101065
NM_001256084	Bag1	BCL2-associated athanogene (Bag1),mRNA	chr5:61785750-61798332	0.9613	0.91066	1.21182	0.124863	1.59371	0.000324664	1.26555	0.10136
NM_130734	Gnb2l1	guanine nucleotide binding protein (G protein), beta polypeptide 2 like 1 (Gnb2l1), mRNA	chr10:33920258-33939101	0.856938	0.458514	1.40949	0.00189886	1.91537	0.000324664	1.16539	0.283686
NM_021657	Phlpp1	PH domain and leucine rich repeat protein phosphatase 1 (Phlpp1), mRNA	chr13:31327683-31550366	1.05314	0.861617	0.767189	0.0219568	0.634576	0.000324664	0.871602	0.346369
NM_053822	S100a8	S100 calcium binding protein A8 (S100a8), mRNA	chr2:209508172-209508692	1.31915	0.757385	23.5613	0.391126	2.10544	0.0287186	0.117561	0.48286
NM_031356	Aifm1	apoptosis-inducing factor, mitochondrion-associated 1 (Aifm1), mRNA	chrX:135375532-135414532	0.908035	0.792088	1.24121	0.119026	1.5083	0.00638565	1.10667	0.617795
NM_001006989	Shisa5	shisa family member 5 (Shisa5), mRNA	chr8:117145033-117147665	0.93998	0.846326	1.40824	0.00403992	1.6216	0.000324664	1.08295	0.646051
NM_130406	Faf1	Fas (TNFRSF6) associated factor 1 (Faf1), mRNA	chr5:133203186-133570391	1.03022	0.939324	1.4768	0.000393457	1.55474	0.000324664	1.08645	0.650505
NM_031145	Cib1	calcium and integrin binding 1 (calmyrin) (Cib1), mRNA	chr1:142969356-142974856	0.780849	0.371106	1.16197	0.344225	1.52408	0.00722526	1.02518	0.922478
NM_001012139	Plscr3	phospholipid scramblase 3 (Plscr3), mRNA	chr10:56198995-56203509	0.785479	0.380179	1.30531	0.0644324	1.66952	0.00132733	1.00485	0.981224
NM_022528	Hif3a	hypoxia inducible factor 3, alpha subunit (Hif3a), mRNA	chr1:80223833-80245130	0.963084	0.947262	3.09228	1	0.230441	0.000324664	0.0716564	0.00603983
NM_080906	Ddit4	DNA-damage-inducible transcript 4 (Ddit4), mRNA	chr20:31315023-31317123	0.99347	0.986525	0.874823	0.296167	0.657353	0.000324664	0.747391	0.0263657
NM_001107920	Map3k7	Mitogen-activated protein kinase kinase kinase 7	chr9:113540004-113597318	1.30069	0.180269	0.760691	0.0528805	0.392812	0.000324664	0.672991	0.00486416
NM_030860	Mef2d	myocyte enhancer factor 2D (Mef2d), mRNA	chr2:206915180-206941044	0.904943	0.678998	0.821307	0.111467	0.64987	0.000324664	0.716655	0.00921296
NM_057130	Hrk	Activator of apoptosis harakiri	chr12:45839707-45861437	1.22258	0.319744	0.680619	0.00104443	0.40329	0.000324664	0.726821	0.0147855
NM_001191846	Foxo1	forkhead box O1 (Foxo1), mRNA	chr2:161140307-161215605	1.19177	0.437423	0.676316	0.00310945	0.417915	0.000324664	0.73686	0.0387212
NM_080885	Cdk5	cyclin-dependent kinase 5 (Cdk5), mRNA	chr4:7294308-7298791	1.00474	0.990922	0.762266	0.0242184	1.17359	0.237403	1.54924	0.00110534
NM_001077435	Bex2	brain expressed X-linked 2 (Bex2), mRNA	chrX:106563909-106565438	1.03869	0.904652	0.723104	0.00532411	1.12122	0.371217	1.61369	0.00110534
NM_001013148	Plekhf1	pleckstrin homology domain containing, family F (with FYVE domain) member 1 (Plekhf1), mRNA	chr1:95700173-95701643	0.917598	0.830762	1.17756	0.362538	0.749439	0.0930566	0.584491	0.00110534
Associative analysis of DEGs for all comparison groups was carried out according to the DAVID database.
Only those genes that decrease the expression of more than 1.5-fold from the baseline value and whose p-value lower 0.05 were selected for analysis.
Only those genes that increase the expression of more than 1.5-fold from the baseline value and whose p-value lower 0.05 were selected for analysis.
