# Supplementary material for: Genome-wide transcriptome analysis using RNA-Seq reveals a large number of differentially expressed genes in a transient MCAO rat model
Source: BMC Genomics. 2018 Sep 5;19:655. doi: 10.1186/s12864-018-5039-5 (PMC6125876; doi:10.1186/s12864-018-5039-5)
Supplement: Supplementary file 7 — Table S7. The RNA-Seq analysis of DEGs associated with the functional category “Cell adhesion”. (XLSX 23 kb) [file 12864_2018_5039_MOESM7_ESM.xlsx]

## Sheet: Лист1
Table S7. The RNA-Seq analysis of DEGs associated with the functional category “Cell adhesion”.
RefSeq ID	Gene symbol	Description	Locus	IR4.5 vs. SH4.5		IR24 vs. SH24		IR24 vs. IR4.5		SH24 vs. SH4.5
				Ratio	p-value	Ratio	p-value	Ratio	p-value	Ratio	p-value
NM_031327	Cyr61	cysteine-rich, angiogenic inducer, 61 (Cyr61), mRNA	chr2:270055953-270058912	2.67832	0.00199963	2.78684	0.000393457	4.20297	0.000324664	4.05289	0.00110534
NM_012924	Cd44	Cd44 molecule (Cd44), mRNA	chr3:99339456-99426032	2.21402	0.00199963	15.4143	0.000393457	3.39356	0.000324664	0.487769	0.00110534
NM_001108118	Itga5	integrin, alpha 5 (fibronectin receptor, alpha polypeptide) (Itga5), mRNA	chr7:142750120-142773323	2.66569	0.00199963	5.96842	0.000393457	2.38388	0.000324664	1.06724	1
NM_133306	Olr1	oxidized low density lipoprotein (lectin-like) receptor 1 (Olr1), mRNA	chr4:211883404-211905489	29.9414	0.00199963	16.2526	0.000393457	0.243786	0.000324664	0.450766	1
NM_053383	Cd93	Complement component C1q receptor	chr3:149189163-149194140	3.41731	0.00199963	1.99385	0.000393457	1.10977	0.481264	1.90503	0.00110534
NM_019143	Fn1	Fibronectin	chr9:78674438-78743407	1.71413	0.00199963	2.84094	0.000393457	0.860648	0.225797	0.519435	0.00110534
NM_012967	Icam1	intercellular adhesion molecule 1 (Icam1), mRNA	chr8:22092154-22103917	4.64861	0.00199963	3.35746	0.000393457	0.95753	0.80736	1.32947	0.257613
NM_053572	Cdhr1	cadherin-related family member 1 (Cdhr1), mRNA	chr16:14230681-14250567	1.83921	0.0051419	0.640968	0.0219568	0.304592	0.000324664	0.8769	0.588748
NM_017358	Cdon	cell adhesion associated, oncogene regulated (Cdon), mRNA	chr8:36673131-36725976	1.56684	0.0228771	0.771129	0.115939	0.436218	0.000324664	0.889193	0.585023
NM_001107248	Vcl	vinculin (Vcl), mRNA	chr15:3433520-3522277	1.64504	0.00199963	1.23722	0.0824629	0.611365	0.000324664	0.813669	0.14252
NM_053570	Cxadr	coxsackie virus and adenovirus receptor (Cxadr), mRNA	chr11:20481045-20528211	1.64786	0.00784738	0.715865	0.0266903	0.51265	0.000324664	1.18534	0.385953
NM_012795	Gp5	glycoprotein V (platelet) (Gp5), mRNA	chr11:77076190-77079283	2.73739	0.00199963	0.673977	1	0.252972	0.000324664	1.03179	1
NM_139096	Lgals3bp	lectin, galactoside-binding, soluble, 3 binding protein (Lgals3bp), mRNA	chr10:107050331-107059667	0.568121	0.00199963	2.17225	0.000393457	3.44396	0.000324664	0.900781	0.543621
NM_053938	Cdh3	cadherin 3 (Cdh3), mRNA	chr19:49537787-49587578	0.409629	0.0151374	0.98598	0.9602	2.50724	0.00085914	1.03684	0.911503
NM_031752	Bcam	basal cell adhesion molecule (Lutheran blood group) (Bcam), mRNA	chr1:81939820-81954480	0.650151	0.0090234	1.26676	0.0629588	1.8051	0.000324664	0.927234	0.677811
NM_022266	Ctgf	connective tissue growth factor (Ctgf), mRNA	chr1:23331544-23334660	0.444252	0.00199963	0.905114	0.534798	1.10277	0.584911	0.54271	0.00110534
NM_012794	Glycam1	glycosylation dependent cell adhesion molecule 1 (Glycam1), mRNA	chr7:142951737-142953998	0.685165	0.699554	19.9761	0.000393457	84.6425	0.000324664	2.89279	0.0274376
NM_001110099; NM_012643	Ret	Proto-oncogene tyrosine-protein kinase receptor Ret	chr4:216130141-216172348	0.921063	0.797936	2.70868	0.000393457	1.78386	0.000324664	0.60669	0.00110534
NM_012881	Spp1	secreted phosphoprotein 1 (Spp1), mRNA	chr14:6653085-6658937	1.32849	0.607968	39.4078	0.000393457	44.1377	0.000324664	1.48985	0.228237
NM_012711	Itgam	integrin, alpha M (Itgam), mRNA	chr1:206522888-206573171	1.26479	0.399934	7.895	0.000393457	4.70919	0.000324664	0.755448	0.138838
NM_001033998	Itgal	integrin, alpha L (Itgal), mRNA	chr1:205742368-205780281	0.849856	1	7.76976	0.000393457	4.76478	0.000324664	0.523313	1
NM_001037780	Itgb2	integrin, beta 2 (Itgb2), mRNA	chr20:13944194-13981048	1.43791	0.0704891	3.00776	0.000393457	1.62262	0.000324664	0.77725	0.144293
NM_053889	Vwf	von Willebrand factor (Vwf), mRNA	chr4:225098520-225229257	0.782123	0.157408	2.61719	0.000393457	2.60781	0.000324664	0.778458	0.0727432
NM_013180	Itgb4	integrin, beta 4 (Itgb4), mRNA	chr10:103725178-103761358	0.764202	0.319401	2.2628	0.000393457	2.34049	0.000324664	0.791724	0.215602
NM_020656	Parva	parvin, alpha (Parva), mRNA	chr1:184227711-184383031	0.97263	0.962059	1.88966	0.000393457	2.09287	0.000324664	1.07842	0.78646
NM_019153	Fbln5	fibulin 5 (Fbln5), mRNA	chr6:134856694-134935853	0.818895	0.600575	1.80171	0.000393457	2.01285	0.000324664	0.91329	0.731116
NM_053018	Cd9	CD9 molecule (Cd9), mRNA	chr4:224989634-225022563	1.02499	0.944913	1.56699	0.000393457	1.69442	0.000324664	1.10943	0.504383
NM_153720	Itgb3	integrin subunit beta 3	chr10:92424547-92538859	13.976	0.0569197	10.9248	0.00310945	0.579401	0.018752	0.74335	1
NM_031591	Pecam1	platelet/endothelial cell adhesion molecule 1 (Pecam1), mRNA	chr10:94598950-94660385	1.3747	0.0834523	2.04552	0.000393457	1.21979	0.141186	0.819601	0.231171
NM_017022	Itgb1	integrin, beta 1 (Itgb1), mRNA	chr19:72324611-72372325	1.03556	0.910861	1.83866	0.000393457	1.49348	0.000324664	0.84228	0.223576
NM_001107407	Cdh5	cadherin 5 (Cdh5), mRNA	chr19:1022709-1072784	1.3428	0.227872	1.82304	0.000393457	1.13284	0.45011	0.835627	0.362989
NM_138848	Podxl	podocalyxin-like (Podxl), mRNA	chr4:58581529-58628225	1.30234	0.115171	1.81535	0.000393457	0.987398	0.934609	0.709204	0.0100735
NM_001105755	Pkn2	protein kinase N2 (Pkn2), mRNA	chr2:267265824-267370861	1.31235	0.116817	1.64924	0.000393457	0.839136	0.176736	0.66926	0.00110534
NM_020308	Adam15	ADAM metallopeptidase domain 15 (Adam15), mRNA	chr2:208071873-208082511	0.905763	0.689382	1.60296	0.000393457	1.43178	0.00155712	0.809196	0.122126
NM_019249	Ptprf	protein tyrosine phosphatase, receptor type, F (Ptprf), mRNA	chr5:140826084-140893372	0.929615	0.786617	1.56413	0.000393457	1.21963	0.0940203	0.725139	0.0105793
NM_001012147	Pxn	paxillin (Pxn), mRNA	chr12:48595403-48642172	1.06162	0.849585	1.56254	0.000393457	1.14825	0.292834	0.781373	0.0820139
NM_001004245	Esam	endothelial cell adhesion molecule (Esam), mRNA	chr8:39998698-40009626	1.28956	0.218953	1.55797	0.000393457	1.16462	0.273742	0.964455	0.869824
NM_022940	Pdzd2	PDZ domain containing 2 (Pdzd2), mRNA	chr2:82185699-82288609	0.983723	0.962382	0.552699	0.000393457	0.359419	0.000324664	0.640182	0.00110534
NM_031753	Alcam	activated leukocyte cell adhesion molecule (Alcam), mRNA	chr11:53964951-54165636	1.13627	0.557583	0.658649	0.000393457	0.533164	0.000324664	0.921409	0.616381
NM_080394	Reln	reelin (Reln), mRNA	chr4:9349480-9775752	0.861752	0.485282	0.656528	0.000393457	0.62892	0.000324664	0.825622	0.171293
NM_019329	Cntn3	contactin 3 (plasmacytoma associated) (Cntn3), mRNA	chr4:199262481-199546616	1.12889	0.734317	0.648119	0.0055598	0.59089	0.00198536	1.03255	0.904862
NM_012884	Cntn2	contactin 2 (axonal) (Cntn2), mRNA	chr13:54360709-54389584	0.959241	0.887692	0.647822	0.000393457	0.634712	0.000324664	0.94043	0.721674
NM_020088	Tenm2	teneurin transmembrane protein 2	chr10:20716457-21659087	0.985559	0.966594	0.607716	0.000393457	0.534515	0.000324664	0.868344	0.338691
NM_001104528	Ephb1	Eph receptor B1 (Ephb1), mRNA	chr8:109782847-110218328	0.950914	0.86862	0.587784	0.000393457	0.529676	0.000324664	0.857902	0.295438
NM_013045	Tnr	tenascin R (Tnr), mRNA	chr13:82511490-82587627	0.880757	0.583746	0.568014	0.000393457	0.642825	0.000324664	0.998546	0.991555
NM_032061	Cntnap1	contactin associated protein 1 (Cntnap1), mRNA	chr10:88888141-88902111	0.784309	0.162019	0.552472	0.000393457	0.640913	0.000324664	0.910817	0.567963
NM_001168630	Cdh9	cadherin 9, type 2, T1-cadherin (Cdh9), mRNA	chr2:86724080-86810245	1.08348	0.849695	0.530531	0.000393457	0.608085	0.00848077	1.24406	0.253075
NM_021595	Ninj2	ninjurin 2 (Ninj2), mRNA	chr4:219723674-219823286	0.837137	0.583746	0.512783	0.000393457	0.619308	0.00910807	1.01342	0.960845
NM_001004263	Itgb6	integrin, beta 6 (Itgb6), mRNA	chr3:51762612-51835353	1.03734	0.955107	0.49747	0.00215492	0.509326	0.00848077	1.06007	0.857992
NM_138533	Spon2	spondin 2, extracellular matrix protein (Spon2), mRNA	chr14:83504581-83510376	1.27768	0.598728	0.466316	0.00104443	0.566601	0.0249989	1.55469	0.0797682
NM_001047102	Cadm2	cell adhesion molecule 2 (Cadm2), mRNA	chr11:7871256-8090075	0.779218	0.257641	0.664851	0.00133785	0.838752	0.257874	0.984416	0.944926
NM_001011962	Cercam	cerebral endothelial cell adhesion molecule (Cercam), mRNA	chr3:13771610-13788193	1.1572	0.73047	0.663035	0.0291342	0.68569	0.0639211	1.19912	0.451853
NM_001014783	Pcdhb3	protocadherin beta 3 (Pcdhb3), mRNA	chr18:30088850-30091405	1.24694	0.615569	0.661373	0.0425291	0.786438	0.316483	1.48673	0.0925786
NM_138544	Fat3	FAT atypical cadherin 3 (Fat3), mRNA	chr8:14504020-15096304	1.03902	0.910584	0.638995	0.000393457	0.712451	0.00942314	1.15852	0.345907
NM_001012748	Cdh20	cadherin 20 (Cdh20), mRNA	chr13:30018337-30085298	0.908671	0.811565	0.604069	0.000393457	0.983893	0.941659	1.48248	0.0195654
NM_001105713	Prkca	Protein kinase C alpha type	chr10:95919012-96311328	0.955453	0.882254	0.596842	0.000393457	0.691442	0.00132733	1.11005	0.518956
NM_134455	Cx3cl1	chemokine (C-X3-C motif) ligand 1 (Cx3cl1), mRNA	chr19:10638465-10647951	0.824387	0.317969	0.580076	0.000393457	0.729437	0.00772162	1.0374	0.850199
NM_017345	L1cam	L1 cell adhesion molecule (L1cam), mRNA	chr1:152659412-152676122	0.908177	0.694686	0.571701	0.000393457	0.699579	0.0017736	1.11209	0.490075
NM_053930; NM_053931	Gp1bb; Sept5	glycoprotein Ib (platelet), beta polypeptide (Gp1bb), mRNA; septin 5 (Sept5), mRNA	chr11:89616381-89622161	0.861046	0.496414	0.566076	0.000393457	0.725355	0.00517445	1.10643	0.531742
NM_001034009; NM_023983	Mcam	; melanoma cell adhesion molecule (Mcam), transcript variant 1, mRNA	chr8:47091208-47099628	1.16281	0.496414	1.15857	0.244641	1.51726	0.000324664	1.52462	0.00110534
NM_139104	Egfl7	Epidermal growth factor-like protein 7	chr3:9395192-9404527	1.31214	0.295309	0.897555	0.457792	1.58047	0.00109156	2.31157	0.00110534
NM_001100758	Mybpc1	myosin binding protein C, slow type (Mybpc1), mRNA	chr7:29192152-29277697	0.991115	0.987717	0.72879	0.0368019	1.74715	0.00373698	2.37242	0.00110534
NM_017133	Thbs4	thrombospondin 4 (Thbs4), mRNA	chr2:41549114-41591101	1.96178	1	22.3588	0.10835	11.2309	0.0017736	0.991871	1
NM_001270800; NM_001270801; NM_031830	Flot2	flotillin 2 (Flot2), mRNA	chr10:66303608-66327750	0.846625	0.428428	1.15854	0.2408	1.58806	0.000324664	1.1626	0.30366
NM_012867	Ninj1	ninjurin 1 (Ninj1), mRNA	chr17:17930058-17945126	1.04119	0.927297	1.49509	0.00133785	1.62559	0.00085914	1.13292	0.514817
NM_001270843; NM_022944	Inppl1	inositol polyphosphate phosphatase-like 1	chr1:173083447-173102238	0.766826	0.137197	1.07387	0.623965	1.54259	0.00109156	1.10285	0.550006
NM_001009690	Rom1	retinal outer segment membrane protein 1 (Rom1), mRNA	chr1:232064351-232066360	0.781578	0.495638	1.33438	0.0749799	1.93514	0.00085914	1.13574	0.60179
NM_031145	Cib1	calcium and integrin binding 1 (calmyrin) (Cib1), mRNA	chr1:142969356-142974856	0.780849	0.371106	1.16197	0.344225	1.52408	0.00722526	1.02518	0.922478
NM_053503	Ajuba	ajuba LIM protein (Ajuba), mRNA	chr15:37092298-37102545	0.670118	0.211813	1.18201	0.374221	1.72171	0.00690992	0.975532	0.931854
NM_130399	Ada	adenosine deaminase (Ada), mRNA	chr3:166306000-166330108	0.495676	1	1.56622	0.125562	2.64713	0.0113863	0.839515	1
NM_001169129	Pcdh19	protocadherin 19 (Pcdh19), mRNA	chrX:104235046-104335006	0.889812	0.690647	0.796201	0.121238	0.596844	0.000324664	0.666644	0.00486416
NM_053817	Nrxn3	neurexin 3 (Nrxn3), mRNA	chr6:121410789-123337131	1.02164	0.952265	0.769811	0.0274299	0.532675	0.000324664	0.707584	0.00874737
NM_022628	Nphs1	nephrosis 1, congenital, Finnish type (nephrin) (Nphs1), mRNA	chr1:90077823-90106425	1.12284	0.72163	0.898921	0.557972	0.53701	0.000324664	0.672167	0.0164084
NM_021682	Negr1	neuronal growth regulator 1 (Negr1), mRNA	chr2:281586108-282319649	1.13703	0.592937	0.74667	0.0149017	0.532634	0.000324664	0.812958	0.143429
NM_017171	Prkce	protein kinase C, epsilon	chr6:9404555-9883579	0.929867	0.788668	0.67587	0.000393457	0.598278	0.000324664	0.824416	0.165547
NM_019140	Ptprs	protein tyrosine phosphatase, receptor type, S	chr9:9578003-9637940	0.91347	0.72163	0.699822	0.00161471	0.656259	0.000324664	0.857184	0.291443
NM_012927	Cdh6	Cadherin-6	chr2:81448793-81594432	1.44837	0.0438497	0.783919	0.0737046	0.637295	0.00132733	1.17898	0.34141
NM_001101014	Ajap1	adherens junction associated protein 1 (Ajap1), mRNA	chr5:174137052-174194344	1.24018	0.28661	0.740924	0.0157538	0.528102	0.000324664	0.885606	0.455122
NM_017092	Tyro3	TYRO3 protein tyrosine kinase (Tyro3), mRNA	chr3:118146774-118165787	0.940611	0.827097	0.668349	0.000393457	0.661233	0.000324664	0.932555	0.680648
NM_053746	Cntn5	contactin 5 (Cntn5), mRNA	chr8:7793981-8501166	1.19516	0.677377	0.662159	0.0520623	0.573185	0.0125763	1.0368	0.916478
NM_001012737	Cdh7	cadherin 7, type 2 (Cdh7), mRNA	chr13:36230291-36366642	1.07396	0.882119	0.777649	0.122986	1.14816	0.493226	1.58601	0.0135706
NM_001107544	Dchs1	dachsous cadherin-related 1 (Dchs1), mRNA	chr1:177600833-177620711	0.726763	0.0467135	0.949831	0.740359	0.825851	0.149605	0.631636	0.00110534
NM_001126291	Flrt3	fibronectin leucine rich transmembrane protein 3 (Flrt3), mRNA	chr3:141134892-141147030	0.924486	0.808485	1.03842	0.83727	0.738242	0.042689	0.658366	0.00603983
Associative analysis of DEGs for all comparison groups was carried out according to the DAVID database.
Only those genes that decrease the expression of more than 1.5-fold from the baseline value and whose p-value lower 0.05 were selected for analysis.
Only those genes that increase the expression of more than 1.5-fold from the baseline value and whose p-value lower 0.05 were selected for analysis.
