# Supplementary material for: Genome-wide transcriptome analysis using RNA-Seq reveals a large number of differentially expressed genes in a transient MCAO rat model
Source: BMC Genomics. 2018 Sep 5;19:655. doi: 10.1186/s12864-018-5039-5 (PMC6125876; doi:10.1186/s12864-018-5039-5)
Supplement: Supplementary file 8 — Table S8. The RNA-Seq analysis of DEGs associated with the functional category “Differentiation”. (XLSX 28 kb) [file 12864_2018_5039_MOESM8_ESM.xlsx]

## Sheet: Лист1
Table S8. The RNA-Seq analysis of DEGs associated with the functional category “Differentiation”.
RefSeq ID	Gene symbol	Description	Locus	IR4.5 vs. SH4.5		IR24 vs. SH24		IR24 vs. IR4.5		SH24 vs. SH4.5
				Ratio	p-value	Ratio	p-value	Ratio	p-value	Ratio	p-value
NM_001017479	Tmem100	transmembrane protein 100 (Tmem100), mRNA	chr10:77399487-77405342	1.50572	0.0345457	1.86988	0.000393457	1.63289	0.000324664	1.31738	0.0927418
NM_134454	Angpt2	angiopoietin 2 (Angpt2), mRNA	chr16:75572300-75621968	2.00472	0.0302261	3.66786	0.000393457	2.53752	0.000324664	1.38946	1
NM_199115	Angptl4	angiopoietin-like 4 (Angptl4), mRNA	chr7:18805413-18811643	2.25422	0.00199963	4.92594	0.000393457	1.91225	0.000324664	0.87736	0.541273
NM_031832	Lgals3	lectin, galactoside-binding, soluble, 3 (Lgals3), mRNA	chr15:28094343-28106279	3.43862	0.00199963	26.5973	0.000393457	8.71167	0.000324664	1.12755	0.700605
NM_001077640	Gadd45g	growth arrest and DNA-damage-inducible, gamma (Gadd45g), mRNA	chr17:15469296-15471042	7.8009	0.00199963	4.12182	0.000393457	0.805547	0.0885441	1.52806	0.0232427
NM_001012143	Jmjd6	jumonji domain containing 6 (Jmjd6), mRNA	chr10:105440304-105446356	1.71775	0.0090234	1.73748	0.000393457	1.26542	0.132187	1.25394	0.25211
NM_021846	Mcl1	MCL1, BCL2 family apoptosis regulator	chr2:217273157-217275931	1.75377	0.00199963	2.19175	0.000393457	0.917518	0.537517	0.735597	0.025421
NM_019242	Ifrd1	interferon-related developmental regulator 1 (Ifrd1), mRNA	chr6:69720076-69739406	1.90889	0.00199963	2.11247	0.000393457	1.1584	0.25506	1.04941	0.807164
NM_024125	Cebpb	CCAAT/enhancer binding protein (C/EBP), beta (Cebpb), mRNA	chr3:170577327-170579362	2.0868	0.00199963	3.47726	0.000393457	1.22338	0.114922	0.735205	0.0561732
NM_001003403	Apold1	apolipoprotein L domain containing 1 (Apold1), mRNA	chr4:233025358-233028241	5.48279	0.00199963	0.64939	0.000393457	0.519304	0.000324664	4.40014	0.00110534
NM_021693	Sik1	salt-inducible kinase 1 (Sik1), mRNA	chr20:12845507-12855040	1.82935	0.00199963	0.89224	0.54269	0.425497	0.000324664	0.873055	0.533444
NM_001107197	Igsf9	immunoglobulin superfamily, member 9 (Igsf9), mRNA	chr13:95389057-95405643	3.41255	0.00199963	0.636086	1	0.218416	0.000324664	1.17768	1
NM_153626	Npas4	neuronal PAS domain protein 4 (Npas4), mRNA	chr1:227192030-227196795	25.3585	0.00199963	1.42179	0.049194	0.0790709	0.000324664	1.41391	0.150586
NM_001077671	Zc3h12a	zinc finger CCCH type containing 12A (Zc3h12a), mRNA	chr5:146878970-146887760	2.78325	0.00366034	1.3372	0.211265	0.814473	0.383343	1.70006	1
NM_001109237	Neurod6	neuronal differentiation 6 (Neurod6), mRNA	chr4:150564265-150567512	0.590864	0.0090234	0.267734	0.000393457	0.923033	0.716703	2.04791	0.00110534
NM_024383	Hes5	hes family bHLH transcription factor 5 (Hes5), mRNA	chr5:175820391-175821159	0.342216	0.00199963	0.24677	0.000393457	0.839197	0.539975	1.16646	0.471372
NM_177425	Csrp2	cysteine and glycine-rich protein 2 (Csrp2), mRNA	chr7:53641860-53660495	0.579398	0.00784738	0.680229	0.00426564	1.48515	0.0196587	1.26683	0.161154
NM_080767	Psmb8	proteasome (prosome, macropain) subunit, beta type, 8 (Psmb8), mRNA	chr20:6070356-6073320	0.819335	0.680683	4.16316	0.000393457	5.72034	0.000324664	1.12794	0.694084
NM_001013065	Ggn	gametogenetin (Ggn), mRNA	chr1:89288945-89292050	2.01009	1	4.01508	0.00334934	2.55292	0.00336517	1.27844	1
NM_001077674	Hlx	H2,0-like homeobox (Hlx), mRNA	chr13:107315400-107320809	0.932292	1	3.66664	0.000393457	2.08419	0.0017736	0.530839	0.0519004
NM_053555	Vamp5	vesicle-associated membrane protein 5 (Vamp5), mRNA	chr4:165002319-165003319	0.582984	0.528197	3.22552	0.0100298	3.99462	0.0104594	0.723564	0.590006
NM_021863	Hspa2	heat shock protein 2 (Hspa2), mRNA	chr6:108825980-108936519	1.30395	0.444207	2.82455	0.000393457	1.97942	0.000324664	0.915512	0.796539
NM_181382	Gldn	gliomedin (Gldn), mRNA	chr8:57446588-57490039	1.23726	1	2.70536	0.000393457	3.33418	0.000324664	1.5321	1
NM_024159	Dab2	disabled 2, mitogen-responsive phosphoprotein (Dab2), mRNA	chr2:75489437-75510929	1.29039	0.237717	2.45515	0.000393457	2.01259	0.000324664	1.06058	0.781391
NM_001276712	Sfrp1	secreted frizzled-related protein 1 (Sfrp1), mRNA	chr16:73006738-73045509	0.717257	0.176115	2.19006	0.000393457	2.44467	0.000324664	0.79961	0.22207
NM_012862	Mgp	matrix Gla protein (Mgp), mRNA	chr4:235113782-235117105	0.738933	0.214601	1.99143	0.000393457	2.73543	0.000324664	1.01675	0.944888
NM_031012	Anpep	alanyl (membrane) aminopeptidase (Anpep), mRNA	chr1:142522425-142540882	0.526939	1	1.74164	0.00263568	3.18504	0.000324664	0.96571	1
NM_031132	Tgfbr2	transforming growth factor, beta receptor 2 (Tgfbr2), mRNA	chr8:123585764-123671209	0.939607	0.873402	1.72289	0.000393457	1.94112	0.000324664	1.05918	0.804806
NM_053347	Nde1	nudE neurodevelopment protein 1 (Nde1), mRNA	chr10:11539742-11576259	0.710783	0.276814	1.62261	0.00215492	2.20869	0.000324664	0.968352	0.914066
NM_001024891	Rhbdd1	rhomboid domain containing 1 (Rhbdd1), mRNA	chr9:87882638-87975591	1.06346	0.923763	1.56677	0.0225947	1.53049	0.0414878	1.03871	0.919153
NM_032063	Dll1	delta-like 1 (Drosophila) (Dll1), mRNA	chr1:242107683-242115792	1.35989	0.366114	0.665641	0.0372458	0.580725	0.00880103	1.18943	0.491762
NM_019305	Fgf2	fibroblast growth factor 2 (Fgf2), mRNA	chr2:143689406-143742070	1.29642	0.406253	3.9884	0.000393457	1.39637	0.0453227	0.454982	0.00110534
NM_031346	Ptbp3	polypyrimidine tract binding protein 3 (Ptbp3), mRNA	chr5:80811876-80893823	1.27764	0.33694	2.40732	0.000393457	1.08583	0.635751	0.577373	0.00110534
NM_053349	Sox11	SRY (sex determining region Y)-box 11 (Sox11), mRNA	chr6:55343071-55345088	1.24166	0.518703	1.87993	0.00161471	0.872345	0.493575	0.577526	0.00964695
NM_022950	C1galt1	core 1 synthase, glycoprotein-N-acetylgalactosamine 3-beta-galactosyltransferase, 1 (C1galt1), mRNA	chr4:33766333-33796912	1.18665	0.625385	1.73214	0.00263568	0.941666	0.775739	0.646047	0.0404006
NM_024152	Arf6	ADP-ribosylation factor 6 (Arf6), mRNA	chr6:101150427-101151576	1.13751	0.620334	1.70858	0.000393457	1.43794	0.00391808	0.957961	0.83462
NM_013166	Cntf	ciliary neurotrophic factor (Cntf), mRNA	chr1:236752365-236754389	1.7117	0.118659	1.59547	0.0314689	1.02033	0.937526	1.09627	0.810458
NM_001191840	Tgfb1i1	transforming growth factor beta 1 induced transcript 1 (Tgfb1i1), mRNA	chr1:206710119-206716915	1.02346	0.960478	1.58809	0.00104443	1.16443	0.328659	0.752056	0.0850634
NM_001037365	Bex1	brain expressed, X-linked 1 (Bex1), mRNA	chr1:117724201-117725601	0.968569	0.933425	0.656575	0.000393457	0.963003	0.814711	1.42356	0.00719652
NM_053473	Ppp1r9a	protein phosphatase 1, regulatory subunit 9A (Ppp1r9a), mRNA	chr4:29885035-30148874	0.940392	0.835813	0.652522	0.000393457	0.575045	0.000324664	0.830179	0.189978
NM_001270655; NM_001270656; NM_019248	Ntrk3	neurotrophic tyrosine kinase, receptor, type 3 (Ntrk3), mRNA	chr1:140868262-141239954	1.13249	0.640585	0.647644	0.00073223	0.550185	0.000324664	0.962985	0.857044
NM_053888	Myt1l	myelin transcription factor 1-like	chr6:57146299-57530068	0.998813	0.995758	0.637295	0.000393457	0.579766	0.000324664	0.910573	0.562275
NM_021589	Ntrk1	neurotrophic tyrosine kinase, receptor, type 1 (Ntrk1), mRNA	chr2:206548565-206565371	0.958363	0.935974	0.629774	0.0112633	0.586178	0.00428302	0.889085	0.610556
NM_133605	Camk2g	calcium/calmodulin-dependent protein kinase II gamma (Camk2g), mRNA	chr15:3669218-3724734	0.848779	0.419108	0.605562	0.000393457	0.587608	0.000324664	0.825839	0.170497
NM_175754	Agrn	agrin (Agrn), mRNA	chr5:177063798-177085091	0.946808	0.849272	0.592657	0.000393457	0.571453	0.000324664	0.914872	0.581783
NM_001270579; NM_001270580; NM_001270581; NM_001270582; NM_001270583; NM_133511	Adcyap1r1	adenylate cyclase activating polypeptide 1 receptor 1 (Adcyap1r1), mRNA	chr4:150314845-150363650	0.943367	0.845824	0.583946	0.000393457	0.476719	0.000324664	0.770269	0.0567466
NM_019211	Rasgrp1	RAS guanyl releasing protein 1 (calcium and DAG-regulated) (Rasgrp1), mRNA	chr3:115539781-115600270	1.16176	0.490398	0.554853	0.000393457	0.481484	0.000324664	1.01074	0.959844
NM_022861	Unc13a	unc-13 homolog A	chr16:19917584-19964213	0.979616	0.952664	0.549299	0.000393457	0.565314	0.000324664	1.01032	0.962321
NM_001108802; NM_012905	Speg	SPEG complex locus (Speg), mRNA	chr9:82340605-82397945	0.89922	0.827272	0.522941	0.00073223	0.586437	0.00971521	1.01115	0.973525
NM_012827	Bmp4	bone morphogenetic protein 4 (Bmp4), mRNA	chr15:24735138-24738725	0.765663	0.43188	0.46093	0.000393457	0.645517	0.0444289	1.07584	0.783267
NM_001136241	Ngef	neuronal guanine nucleotide exchange factor (Ngef), mRNA	chr9:94290728-94323295	0.959376	0.893107	0.347752	0.000393457	0.280383	0.000324664	0.774758	0.0596723
NM_019272	Sema4f	sema domain, immunoglobulin domain (Ig), transmembrane domain (TM) and short cytoplasmic domain, (semaphorin) 4F (Sema4f), mRNA	chr4:178414270-178440640	0.925983	0.786441	0.650455	0.000393457	0.710365	0.00674602	1.01364	0.949118
NM_019197	Serpine2	serpin peptidase inhibitor, clade E (nexin, plasminogen activator inhibitor type 1), member 2 (Serpine2), mRNA	chr9:85312140-85375551	0.921309	0.746897	0.642806	0.000393457	0.738198	0.00848077	1.05942	0.737015
NM_031024	Dbn1	drebrin 1 (Dbn1), mRNA	chr17:11788596-11802569	0.944179	0.840816	0.640402	0.000393457	0.730104	0.00551858	1.0785	0.644884
NM_017166	Stmn1	stathmin 1 (Stmn1), mRNA	chr5:156466742-156472404	0.977409	0.947465	0.619662	0.000393457	0.847072	0.177402	1.33934	0.0246721
NM_017345	L1cam	L1 cell adhesion molecule (L1cam), mRNA	chr1:152659412-152676122	0.908177	0.694686	0.571701	0.000393457	0.699579	0.0017736	1.11209	0.490075
NM_147211	Wipf3	WAS/WASL interacting protein family, member 3 (Wipf3), mRNA	chr4:149256225-149336532	0.859425	0.473297	0.565098	0.000393457	0.735317	0.0078601	1.11976	0.465971
NM_001042354; NM_001042356; NM_021739	Camk2b	calcium/calmodulin-dependent protein kinase II beta (Camk2b),mRNA	chr14:86893080-86982256	0.865444	0.538548	0.557989	0.000393457	0.686341	0.00109156	1.06569	0.729142
NM_030859	Mdk	midkine (Mdk), mRNA	chr3:87539939-87541297	0.701149	0.0974356	1.00302	0.987292	2.33629	0.000324664	1.63226	0.00110534
NM_001106557	Edf1	endothelial differentiation-related factor 1 (Edf1), mRNA	chr3:2762581-2766887	0.859216	0.495289	0.893579	0.384571	1.62423	0.000324664	1.56417	0.00110534
NM_138548	Nme1	NME/NM23 nucleoside diphosphate kinase 1 (Nme1), mRNA	chr10:81487114-81496485	1.06529	0.843997	1.00928	0.955992	1.51371	0.000603527	1.60136	0.00110534
NM_139104	Egfl7	Epidermal growth factor-like protein 7	chr3:9395192-9404527	1.31214	0.295309	0.897555	0.457792	1.58047	0.00109156	2.31157	0.00110534
NM_145098	Nrp1	neuropilin 1 (Nrp1), mRNA	chr19:71984686-72136036	0.892679	0.735243	1.02804	0.870868	1.75609	0.000324664	1.52824	0.00279879
NM_145676	Cby1	Protein chibby homolog 1	chr7:120882312-120888060	0.748909	0.389766	0.689037	0.0181409	1.52095	0.0278001	1.65575	0.00542954
NM_001270589; NM_001270590; NM_001270591; NM_001270592; NM_001270593; NM_001270594; NM_134390	Tmem176b	transmembrane protein 176B (Tmem176b), mRNA	chr4:143138366-143145822	0.852084	0.46649	0.994172	0.972271	1.71606	0.000324664	1.47076	0.00110534
NM_001044286	Mea1	male-enhanced antigen 1 (Mea1), mRNA	chr9:15516927-15518751	0.902702	0.692756	1.04513	0.765496	1.69506	0.000324664	1.46538	0.00198269
NM_030869	Nrp2	neuropilin 2 (Nrp2), mRNA	chr9:69307749-69419329	1.15703	0.628973	1.20197	0.171489	1.50618	0.00336517	1.45209	0.012734
NM_017153	Rps3a	ribosomal protein S3a (Rps3a), mRNA	chr2:204831251-204835621	0.908327	0.686915	1.29119	0.0295643	1.74622	0.000324664	1.23087	0.119477
NM_001014230	Iqcg	IQ motif containing G (Iqcg), mRNA	chr11:74052399-74092525	0.601116	1	1.24276	0.381792	3.06609	0.00198536	1.48334	0.206253
NM_053021	Clu	clusterin (Clu), mRNA	chr15:48926520-48986864	0.85091	0.497215	1.21172	0.134882	1.66159	0.000324664	1.16801	0.323569
NM_031145	Cib1	calcium and integrin binding 1 (calmyrin) (Cib1), mRNA	chr1:142969356-142974856	0.780849	0.371106	1.16197	0.344225	1.52408	0.00722526	1.02518	0.922478
NM_001012220	Catsper2	cation channel, sperm associated 2 (Catsper2), mRNA	chr3:119896993-119916540	0.609685	1	1.27808	0.333332	2.34984	0.00534957	1.12304	1
NM_031751	Shank1	SH3 and multiple ankyrin repeat domains 1 (Shank1), mRNA	chr1:101362267-101409488	0.826631	0.36135	0.819366	0.101256	0.623229	0.000324664	0.628943	0.00110534
NM_001105717	Dpysl2	dihydropyrimidinase-like 2 (Dpysl2), mRNA	chr15:48053078-48120298	1.13778	0.590064	1.02308	0.887665	0.589526	0.000324664	0.655505	0.00110534
NM_053379	Dcx	doublecortin (Dcx), mRNA	chrX:113551873-113628192	0.995087	0.98998	0.713716	0.00970131	0.497418	0.000324664	0.694882	0.00719652
NM_017178	Bmp2	bone morphogenetic protein 2 (Bmp2), mRNA	chr3:132822228-132830719	1.95427	0.0536494	1.01592	1	0.284966	0.000324664	0.549315	0.0858272
NM_001107684	Rapgef2	Rap guanine nucleotide exchange factor (GEF) 2 (Rapgef2), mRNA	chr2:197171956-197285983	1.01675	0.962059	0.819961	0.103514	0.559328	0.000324664	0.694661	0.00198269
NM_021699	Mark2	MAP/microtubule affinity-regulating kinase 2 (Mark2), mRNA	chr1:229515212-229578049	1.00672	0.987152	0.876207	0.333332	0.592922	0.000324664	0.681773	0.00603983
NM_030860	Mef2d	myocyte enhancer factor 2D (Mef2d), mRNA	chr2:206915180-206941044	0.904943	0.678998	0.821307	0.111467	0.64987	0.000324664	0.716655	0.00921296
NM_053484	Gas7	growth arrest specific 7 (Gas7), mRNA	chr10:53836470-53988130	0.966618	0.91862	0.726773	0.00701478	0.538564	0.000324664	0.718133	0.0100735
NM_001271226	Chd5	chromodomain helicase DNA binding protein 5 (Chd5), mRNA	chr5:173072774-173120770	0.909211	0.699113	0.732123	0.00720938	0.585913	0.000324664	0.728808	0.0110863
NM_001047097	Zhx3	zinc fingers and homeoboxes 3 (Zhx3), mRNA	chr3:162994283-163008101	1.01658	0.963325	0.923234	0.579264	0.657151	0.000603527	0.723941	0.0168055
NM_001191846	Foxo1	forkhead box O1 (Foxo1), mRNA	chr2:161140307-161215605	1.19177	0.437423	0.676316	0.00310945	0.417915	0.000324664	0.73686	0.0387212
NM_001145469; NM_144745	Gpsm1	G-protein signaling modulator 1 (Gpsm1), mRNA	chr3:9127873-9155507	1.0148	0.969633	0.78177	0.0608185	0.58026	0.000324664	0.753337	0.0526455
NM_001163168; NM_012731	Ntrk2	neurotrophic tyrosine kinase, receptor, type 2 (Ntrk2), mRNA	chr17:8156431-8464522	1.03863	0.917399	0.794726	0.0622549	0.587647	0.000324664	0.768792	0.0617218
NM_031321	Slit3	slit homolog 3 (Drosophila) (Slit3), mRNA	chr10:19801598-20392415	0.858175	0.510931	0.707816	0.00510803	0.653678	0.0021934	0.793602	0.10269
NM_138846	Gpm6b	glycoprotein m6b (Gpm6b), mRNA	chrX:30000364-30041765	1.09686	0.727254	0.87255	0.285371	0.63562	0.000603527	0.800488	0.107383
NM_175764	Kdm3a	lysine (K)-specific demethylase 3A (Kdm3a), mRNA	chr4:164282437-164325720	1.29228	0.153317	0.968858	0.844573	0.62135	0.000324664	0.830634	0.202285
NM_031235	Pard3	par-3 family cell polarity regulator (Pard3), mRNA	chr19:70690938-71248880	0.900165	0.689575	0.670893	0.00104443	0.632147	0.000324664	0.848868	0.292662
NM_013001	Pax6	paired box 6 (Pax6), mRNA	chr3:102327225-102348223	1.27912	0.421416	0.930227	0.753123	0.595931	0.00690992	0.820256	0.384766
NM_052829	Rims1	regulating synaptic membrane exocytosis 1 (Rims1), mRNA	chr9:27284844-27813498	1.10207	0.690647	0.739477	0.00837829	0.591963	0.000324664	0.884192	0.418909
NM_031322	Lrp4	low density lipoprotein receptor-related protein 4 (Lrp4), mRNA	chr3:87062817-87116798	1.05377	0.859984	0.710469	0.00286781	0.596759	0.000324664	0.885378	0.437754
NM_031767	Sort1	sortilin 1 (Sort1), mRNA	chr2:230547670-230626278	0.946496	0.861174	0.677193	0.00073223	0.635784	0.000324664	0.889497	0.455432
NM_001039609	Fnbp1l	formin binding protein 1-like (Fnbp1l), mRNA	chr2:246053112-246141055	1.25152	0.318331	0.728973	0.0157538	0.64803	0.0021934	1.11543	0.532991
NM_001100174	Arx	aristaless related homeobox (Arx), mRNA	chrX:62957561-62969942	1.05537	0.878719	0.713189	0.0103835	0.628258	0.000603527	0.929989	0.707824
NM_053945; NM_145881	Rims2	regulating synaptic membrane exocytosis 2 (Rims2), mRNA	chr7:77655909-78157335	1.12172	0.71519	0.717142	0.0157538	0.656513	0.00446792	1.02929	0.910637
NM_017105	Bmp3	bone morphogenetic protein 3 (Bmp3), mRNA	chr14:12306369-12331030	1.67049	0.187076	0.479868	1	0.309568	0.00085914	1.08498	1
NM_013062	Kdr	kinase insert domain receptor (Kdr), mRNA	chr14:34557360-34618111	1.11642	0.736782	0.946558	0.72566	1.45783	0.0078601	1.72246	0.00110534
NM_001024982	Cpne9	copine family member IX (Cpne9), mRNA	chr4:208536105-208559594	1.10881	0.753503	0.674088	0.00215492	1.1312	0.427747	1.86182	0.00110534
NM_017353	Slc7a5	solute carrier family 7 (amino acid transporter light chain, L system), member 5 (Slc7a5), mRNA	chr19:65412969-65441647	1.20572	0.333468	1.43	0.00334934	0.682985	0.000324664	0.575831	0.00110534
NM_023090	Epas1	endothelial PAS domain protein 1 (Epas1), mRNA	chr6:20299602-20377837	0.93459	0.806348	1.22423	0.090393	0.721065	0.00336517	0.550556	0.00110534
NM_031022	Cspg4	chondroitin sulfate proteoglycan 4 (Cspg4), mRNA	chr8:60101159-60136205	0.766355	0.119583	0.895759	0.422489	0.731437	0.00910807	0.625397	0.00110534
NM_001024782	Lrrc8a	leucine rich repeat containing 8 family, member A (Lrrc8a), mRNA	chr3:14155801-14181485	0.97159	0.929417	1.33493	0.0145471	0.877916	0.308937	0.638637	0.00110534
NM_001105721	Notch1	notch 1 (Notch1), mRNA	chr3:9266662-9311575	0.928148	0.788609	1.2607	0.0550954	0.887394	0.35689	0.653563	0.00110534
NM_020087	Notch3	notch 3 (Notch3), mRNA	chr7:14294586-14345774	0.778964	0.18178	1.05698	0.72031	0.90504	0.478706	0.666273	0.00279879
NM_001191643	Alkbh5	alkB, alkylation repair homolog 5 (E, coli) (Alkbh5), mRNA	chr10:46679919-46700727	1.16844	0.542871	1.44161	0.00857136	0.819509	0.170383	0.664233	0.00964695
Associative analysis of DEGs for all comparison groups was carried out according to the DAVID database.
Only those genes that decrease the expression of more than 1.5-fold from the baseline value and whose p-value lower 0.05 were selected for analysis.
Only those genes that increase the expression of more than 1.5-fold from the baseline value and whose p-value lower 0.05 were selected for analysis.
