# Supplementary material for: Genome-wide transcriptome analysis using RNA-Seq reveals a large number of differentially expressed genes in a transient MCAO rat model
Source: BMC Genomics. 2018 Sep 5;19:655. doi: 10.1186/s12864-018-5039-5 (PMC6125876; doi:10.1186/s12864-018-5039-5)
Supplement: Supplementary file 9 — Table S9. The RNA-Seq analysis of DEGs associated with the functional category “DNA replication”. (XLSX 15 kb) [file 12864_2018_5039_MOESM9_ESM.xlsx]

## Sheet: Лист1
Table S9. The RNA-Seq analysis of DEGs associated with the functional category “DNA replication”.
RefSeq ID	Gene symbol	Description	Locus	IR4.5 vs. SH4.5		IR24 vs. SH24		IR24 vs. IR4.5		SH24 vs. SH4.5
				Ratio	p-value	Ratio	p-value	Ratio	p-value	Ratio	p-value
NM_001106170	Mcm5	minichromosome maintenance complex component 5 (Mcm5), mRNA	chr19:25637491-25681915	0.711108	1	10.8763	0.000393457	9.28196	0.000324664	0.607631	1
NM_001191805	Mcm3	minichromosome maintenance complex component 3 (Mcm3), mRNA	chr9:25770287-25788415	0.628708	1	8.20925	0.000393457	10.5394	0.000324664	0.805863	1
NM_017287	Mcm6	minichromosome maintenance complex component 6 (Mcm6), mRNA	chr13:50127491-50152683	0.872031	0.738387	3.74387	0.000393457	3.12908	0.000324664	0.728993	0.136553
NM_001025740	Rrm2	ribonucleotide reductase M2 (Rrm2), mRNA	chr6:60756159-60762351	0.944701	1	3.53855	0.000393457	2.45438	0.000324664	0.655189	1
NM_001107873	Mcm2	minichromosome maintenance complex component 2 (Mcm2), mRNA	chr4:186066379-186080792	0.987939	0.985713	3.32158	0.000393457	2.58091	0.000324664	0.768071	0.224241
NM_033651	Mcm4	minichromosome maintenance complex component 4 (Mcm4), mRNA	chr11:92565513-92579215	1.19272	0.578425	2.80683	0.000393457	2.09977	0.000324664	0.89533	0.61619
NM_001030027	Gins4	GINS complex subunit 4 (Sld5 homolog) (Gins4), mRNA	chr16:73218778-73230596	1.43142	0.473297	2.15179	0.00215492	1.66331	0.0384586	1.10856	0.822276
NM_022381	Pcna	proliferating cell nuclear antigen (Pcna), mRNA	chr3:131376234-131380108	1.15296	0.56963	1.7886	0.000393457	1.76041	0.000324664	1.13658	0.437217
NM_021662	Pold1	polymerase (DNA directed), delta 1, catalytic subunit (Pold1), mRNA	chr1:101603484-101614451	0.703413	0.311436	1.70935	0.000393457	2.66039	0.000324664	1.09546	0.742748
NM_001013236	Rrm1	ribonucleotide reductase M1 (Rrm1), mRNA	chr1:173726993-173751295	0.926908	0.822982	1.6458	0.000393457	1.78923	0.000324664	1.00855	0.97016
NM_001008768	Prim1	primase, DNA, polypeptide 1 (Prim1), mRNA	chr7:2415105-2430938	0.963881	0.928523	1.50502	0.00662074	0.783527	0.124426	0.502722	0.00110534
NM_053480	Pola2	polymerase (DNA directed), alpha 2, accessory subunit (Pola2), mRNA	chr1:228231865-228255908	1.21325	1	2.17858	0.00468593	1.57084	0.0886197	0.874938	1
NM_001039608	Mcmbp	similar to cDNA sequence BC025641 (RGD1306730), mRNA	chr1:207165762-207210643	0.950621	0.883255	1.60345	0.000393457	1.34699	0.026738	0.7999	0.154236
NM_001012184	Rbms1	RNA binding motif, single stranded interacting protein 1 (Rbms1), mRNA	chr3:51911272-52132833	1.43016	0.117395	1.52547	0.00987857	0.781174	0.127634	0.733043	0.102006
NM_183328	Ssbp1	single-stranded DNA binding protein 1, mitochondrial (Ssbp1), mRNA	chr4:133421332-133430764	0.795208	0.606254	1.26192	0.200335	2.16831	0.00085914	1.36935	0.170619
NM_001013050	Pold2	polymerase (DNA directed), delta 2, accessory subunit (Pold2), mRNA	chr14:86802859-86809022	0.947558	0.903769	1.27484	0.0977737	1.64449	0.0017736	1.22445	0.286855
NM_001024268	Lig1	ligase I, DNA, ATP-dependent (Lig1), mRNA	chr1:76723840-76762378	0.88513	0.687606	1.22774	0.11989	1.55056	0.00109156	1.11855	0.541013
NM_021582	Rpa2	replication protein A2 (Rpa2), mRNA	chr5:154624084-154634565	0.846623	0.679075	1.28407	0.126259	1.6733	0.00722526	1.10364	0.691089
NM_001024762	Prim2	primase, DNA, polypeptide 2 (Prim2), mRNA	chr9:38215962-38424415	0.727911	0.392171	1.43171	0.0439123	2.17383	0.000324664	1.10656	0.717733
NM_053479	Pola1	DNA polymerase alpha catalytic subunit	chrX:62976408-63291732	1.0728	1	1.49203	0.0236536	1.52229	0.028035	1.09557	1
NM_012988	Nfia	nuclear factor I/A (Nfia), mRNA	chr5:120364856-120694011	1.11466	0.710011	1.00447	0.982476	0.552205	0.000324664	0.613208	0.00110534
NM_001106190	Gins2	GINS complex subunit 2 (Psf2 homolog) (Gins2), mRNA	chr19:64873927-64886488	1.08579	0.755409	1.00448	0.979352	0.407017	0.000324664	0.440868	0.00110534
NM_001005893	Repin1	replication initiator 1 (Repin1), mRNA	chr4:142898414-142900127	0.973192	0.944606	0.788801	0.0704124	0.662653	0.00298142	0.819171	0.192475
NM_001083966	Rev3l	REV3-like, polymerase (DNA directed), zeta, catalytic subunit (Rev3l), mRNA	chr20:46526298-46683995	1.41065	0.0161349	0.912878	0.50281	0.619717	0.000324664	0.959699	0.833477
Associative analysis of DEGs for all comparison groups was carried out according to the DAVID database.
Only those genes that decrease the expression of more than 1.5-fold from the baseline value and whose p-value lower 0.05 were selected for analysis.
Only those genes that increase the expression of more than 1.5-fold from the baseline value and whose p-value lower 0.05 were selected for analysis.
