# Supplementary material for: Genome-wide transcriptome analysis using RNA-Seq reveals a large number of differentially expressed genes in a transient MCAO rat model
Source: BMC Genomics. 2018 Sep 5;19:655. doi: 10.1186/s12864-018-5039-5 (PMC6125876; doi:10.1186/s12864-018-5039-5)
Supplement: Supplementary file 10 — Table S10. The RNA-Seq analysis of DEGs associated with the functional category “Inflammatory response”. (XLSX 14 kb) [file 12864_2018_5039_MOESM10_ESM.xlsx]

## Sheet: Лист1
Table S10. The RNA-Seq analysis of DEGs associated with the functional category “Inflammatory response”.
RefSeq ID	Gene symbol	Description	Locus	IR4.5 vs. SH4.5		IR24 vs. SH24		IR24 vs. IR4.5		SH24 vs. SH4.5
				Ratio	p-value	Ratio	p-value	Ratio	p-value	Ratio	p-value
NM_001111098; NM_030857	Lyn	LYN proto-oncogene, Src family tyrosine kinase (Lyn), mRNA	chr5:21307093-21422840	1.69464	0.00366034	2.87621	0.000393457	1.68475	0.000324664	0.993496	0.980163
NM_001100762	Havcr2	hepatitis A virus cellular receptor 2 (Havcr2), mRNA	chr10:31377041-31403296	2.5451	0.00199963	1.52004	0.0414576	0.481664	0.000324664	0.809286	0.444452
NM_133306	Olr1	oxidized low density lipoprotein (lectin-like) receptor 1 (Olr1), mRNA	chr4:211883404-211905489	29.9414	0.00199963	16.2526	0.000393457	0.243786	0.000324664	0.450766	1
NM_017187	Hmgb2	high mobility group box 2 (Hmgb2), mRNA	chr16:35886763-35889338	1.63516	0.0100781	1.90678	0.000393457	0.976325	0.905766	0.839004	0.41242
NM_016994	C3	complement component 3 (C3), mRNA	chr9:8728464-8754412	1.66046	0.00199963	2.17695	0.000393457	1.07637	0.626333	0.823091	0.234541
NM_198769	Tlr2	toll-like receptor 2 (Tlr2), mRNA	chr2:202253255-202258683	3.38337	0.00199963	3.68374	0.000393457	1.43471	0.0133888	1.31739	0.258289
NM_031530	Ccl2	chemokine (C-C motif) ligand 2 (Ccl2), mRNA	chr10:69047090-69048889	73.3325	0.047219	183.166	0.209573	2.07901	0.000324664	0.838263	1
NM_053897	F2rl1	coagulation factor II (thrombin) receptor-like 1 (F2rl1), mRNA	chr2:44378261-44391213	6.85293	0.00199963	1.40294	1	0.529442	0.00446792	2.59364	1
NM_031512	Il1b	interleukin 1 beta (Il1b), mRNA	chr3:128133928-128140351	9.09681	0.0142079	8.27145	1	0.417796	0.00928154	0.460001	1
NM_013025	Ccl3	chemokine (C-C motif) ligand 3 (Ccl3), mRNA	chr10:70501118-70502669	120.207	0.047219	17.9296	0.108352	0.0913096	0.000324664	0.614561	1
NM_001077671	Zc3h12a	zinc finger CCCH type containing 12A (Zc3h12a), mRNA	chr5:146878970-146887760	2.78325	0.00366034	1.3372	0.211265	0.814473	0.383343	1.70006	1
NM_017019	Il1a	interleukin 1 alpha (Il1a), mRNA	chr3:128180474-128190980	10.8395	0.00366034	0.898233	1	0.01919	0.376983	0.231665	1
NM_021744	Cd14	CD14 molecule (Cd14), mRNA	chr18:29265350-29266946	1.5948	0.0536494	29.6741	0.000393457	4.93993	0.000324664	0.266166	0.00110534
NM_001097582	Tlr7	toll-like receptor 7 (Tlr7), mRNA	chrX:28883040-28908313	0.963081	0.939324	2.55918	0.000393457	1.64972	0.0021934	0.620667	0.0135706
NM_053587	S100a9	S100 calcium binding protein A9 (S100a9), mRNA	chr2:209531411-209534093	2.44779	0.117395	7.48452	0.00189886	1.97648	0.0115347	0.647519	0.607951
NM_012904	Anxa1	annexin A1 (Anxa1), mRNA	chr1:245192874-245208894	1.58529	0.116473	5.46249	0.000393457	3.1782	0.000324664	0.924171	0.814405
NM_013185	Hck	hemopoietic cell kinase (Hck), mRNA	chr3:154982908-155025528	0.916955	0.886025	4.03951	0.000393457	3.50057	0.000324664	0.794913	0.464008
NM_053560	Chi3l1	chitinase 3-like 1 (cartilage glycoprotein-39) (Chi3l1), mRNA	chr13:56075045-56086477	0.950628	0.866687	2.6552	0.000393457	2.71477	0.000324664	0.973482	0.895716
NM_001164142; NM_001164143; NM_020543	Cnr2	cannabinoid receptor 2 (macrophage) (Cnr2), mRNA	chr5:158006693-158032977	1.39844	0.0583225	1.93536	0.000393457	0.382001	0.000324664	0.276929	0.00110534
NM_198130	Myd88	myeloid differentiation primary response 88 (Myd88), mRNA	chr8:127229272-127233342	1.31894	0.287396	2.48658	0.000393457	1.46316	0.0113863	0.776719	0.196207
NM_023981	Csf1	colony stimulating factor 1 (macrophage) (Csf1), mRNA	chr2:229989434-230017945	1.40684	0.0374664	2.14188	0.000393457	1.45997	0.0021934	0.960147	0.846298
NM_001024995	Nrros	negative regulator of reactive oxygen species (Nrros), mRNA	chr11:74956755-74973822	1.11095	0.838997	1.84215	0.00215492	1.23956	0.304594	0.750136	0.25771
NM_012727	Camk4	calcium/calmodulin-dependent protein kinase IV (Camk4), mRNA	chr18:25464160-25680624	0.833933	0.488849	0.468724	0.000393457	0.628276	0.00239204	1.11887	0.541013
NM_001034010	Tril	TLR4 interactor with leucine-rich repeats (Tril), mRNA	chr4:148630038-148634884	0.801988	0.210981	0.41183	0.000393457	0.441566	0.000324664	0.859936	0.294395
NM_053822	S100a8	S100 calcium binding protein A8 (S100a8), mRNA	chr2:209508172-209508692	1.31915	0.757385	23.5613	0.391126	2.10544	0.0287186	0.117561	0.48286
NM_001007612	Ccl7	chemokine (C-C motif) ligand 7 (Ccl7), mRNA	chr10:69058108-69059959	67.5105	0.516419	205.583	0.274727	2.54471	0.000324664	0.837705	1
NM_207604	Tlr6	toll-like receptor 6 (Tlr6), mRNA	chr14:44835325-44850999	1.01675	0.964849	1.16283	0.363265	0.372133	0.000324664	0.325584	0.00110534
NM_053858	Ccl4	chemokine (C-C motif) ligand 4 (Ccl4), mRNA	chr10:70516587-70518060	110.744	0.620334	1	0.000393457	0.136611	0.000324664	1	1
Associative analysis of DEGs for all comparison groups was carried out according to the DAVID database.
Only those genes that decrease the expression of more than 1.5-fold from the baseline value and whose p-value lower 0.05 were selected for analysis.
Only those genes that increase the expression of more than 1.5-fold from the baseline value and whose p-value lower 0.05 were selected for analysis.
