# Supplementary material for: Genome-wide transcriptome analysis using RNA-Seq reveals a large number of differentially expressed genes in a transient MCAO rat model
Source: BMC Genomics. 2018 Sep 5;19:655. doi: 10.1186/s12864-018-5039-5 (PMC6125876; doi:10.1186/s12864-018-5039-5)
Supplement: Supplementary file 11 — Table S11. The RNA-Seq analysis of DEGs associated with the functional category “Innate immunity”. (XLSX 34 kb) [file 12864_2018_5039_MOESM11_ESM.xlsx]

## Sheet: Лист1
Table S11. The RNA-Seq analysis of DEGs associated with the functional category “Innate immunity”.
RefSeq ID	Gene symbol	Description	Locus	IR4.5 vs. SH4.5		IR24 vs. SH24		IR24 vs. IR4.5		SH24 vs. SH4.5
				Ratio	p-value	Ratio	p-value	Ratio	p-value	Ratio	p-value
NM_001017479	Tmem100	transmembrane protein 100 (Tmem100), mRNA	chr10:77399487-77405342	1.50572	0.034546	1.86988	0.000393457	1.63289	0.000324664	1.31738	0.092742
NM_019358	Pdpn	podoplanin (Pdpn), mRNA	chr5:165646113-165679595	1.58721	0.002	7.11819	0.000393457	4.50517	0.000324664	1.00592	0.979439
NM_012987	Nes	nestin (Nes), mRNA	chr2:206746945-206755986	1.78018	0.002	7.66247	0.000393457	6.02307	0.000324664	1.39978	0.058484
NM_134454	Angpt2	angiopoietin 2 (Angpt2), mRNA	chr16:75572300-75621968	2.00472	0.030226	3.66786	0.000393457	2.53752	0.000324664	1.38946	1
NM_199115	Angptl4	angiopoietin-like 4 (Angptl4), mRNA	chr7:18805413-18811643	2.25422	0.002	4.92594	0.000393457	1.91225	0.000324664	0.87736	0.541273
NM_001077640	Gadd45g	growth arrest and DNA-damage-inducible, gamma (Gadd45g), mRNA	chr17:15469296-15471042	7.8009	0.002	4.12182	0.000393457	0.805547	0.0885441	1.52806	0.023243
NM_017172	Zfp36l1	mRNA decay activator protein ZFP36L1	chr6:115987359-115992381	1.60063	0.002	1.5484	0.000393457	0.865825	0.25986	0.897222	0.503719
NM_001012143	Jmjd6	jumonji domain containing 6 (Jmjd6), mRNA	chr10:105440304-105446356	1.71775	0.009023	1.73748	0.000393457	1.26542	0.132187	1.25394	0.25211
NM_021846	Mcl1	Induced myeloid leukemia cell differentiation protein Mcl-1 homolog	chr2:217273157-217275931	1.75377	0.002	2.19175	0.000393457	0.917518	0.537517	0.735597	0.025421
NM_019242	Ifrd1	interferon-related developmental regulator 1 (Ifrd1), mRNA	chr6:69720076-69739406	1.90889	0.002	2.11247	0.000393457	1.1584	0.25506	1.04941	0.807164
NM_133290	Zfp36	zinc finger protein 36 (Zfp36), mRNA	chr1:86595417-86597898	4.1916	0.002	4.92697	0.000393457	1.05707	0.715025	0.901167	0.642948
NM_031579	Ptp4a1	protein tyrosine phosphatase type IVA, member 1 (Ptp4a1), mRNA	chr9:36028650-36036214	1.51912	0.002	1.24566	0.0658029	0.656571	0.000324664	0.80225	0.09844
NM_021693	Sik1	salt-inducible kinase 1 (Sik1), mRNA	chr20:12845507-12855040	1.82935	0.002	0.89224	0.54269	0.425497	0.000324664	0.873055	0.533444
NM_181638	Tbx3	T-box 3 (Tbx3), mRNA	chr12:44328561-44339738	1.88964	0.037466	0.99304	1	0.377631	0.000324664	0.719611	1
NM_001107197	Igsf9	immunoglobulin superfamily, member 9 (Igsf9), mRNA	chr13:95389057-95405643	3.41255	0.002	0.636086	1	0.218416	0.000324664	1.17768	1
NM_001107760	Dll4	delta-like 4 (Drosophila) (Dll4), mRNA	chr3:117685737-117695768	2.54603	0.002	1.35394	0.086421	1.03324	0.885732	1.95016	0.008747
NM_001077671	Zc3h12a	zinc finger CCCH type containing 12A (Zc3h12a), mRNA	chr5:146878970-146887760	2.78325	0.00366	1.3372	0.211265	0.814473	0.383343	1.70006	1
NM_001109237	Neurod6	neuronal differentiation 6 (Neurod6), mRNA	chr4:150564265-150567512	0.590864	0.009023	0.267734	0.000393457	0.923033	0.716703	2.04791	0.001105
NM_024383	Hes5	hes family bHLH transcription factor 5 (Hes5), mRNA	chr5:175820391-175821159	0.342216	0.002	0.24677	0.000393457	0.839197	0.539975	1.16646	0.471372
NM_013122	Igfbp2	insulin-like growth factor binding protein 2 (Igfbp2), mRNA	chr9:79888641-79915193	0.42125	0.002	1.43776	0.00189886	5.38677	0.000324664	1.57259	0.001105
NM_172035	Fzd2	frizzled class receptor 2 (Fzd2), mRNA	chr10:90343132-90345043	0.496815	0.002	0.671016	0.00189886	1.57089	0.0046381	1.16314	0.360053
NM_001107708	Olfml3	olfactomedin-like 3 (Olfml3), mRNA	chr2:225643128-225645958	0.54671	0.041458	0.888388	0.608945	1.22897	0.398398	0.756922	0.215883
NM_177425	Csrp2	cysteine and glycine-rich protein 2 (Csrp2), mRNA	chr7:53641860-53660495	0.579398	0.007847	0.680229	0.00426564	1.48515	0.0196587	1.26683	0.161154
NM_053555	Vamp5	vesicle-associated membrane protein 5 (Vamp5), mRNA	chr4:165002319-165003319	0.582984	0.528197	3.22552	0.0100298	3.99462	0.0104594	0.723564	0.590006
NM_021863	Hspa2	heat shock protein 2 (Hspa2), mRNA	chr6:108825980-108936519	1.30395	0.444207	2.82455	0.000393457	1.97942	0.000324664	0.915512	0.796539
NM_024159	Dab2	disabled 2, mitogen-responsive phosphoprotein (Dab2), mRNA	chr2:75489437-75510929	1.29039	0.237717	2.45515	0.000393457	2.01259	0.000324664	1.06058	0.781391
NM_133621	Hopx	HOP homeobox (Hopx), mRNA	chr14:33145796-33153534	1.20388	0.451051	1.79274	0.000393457	1.61123	0.000324664	1.08632	0.661664
NM_001009695	Wnt7b	wingless-type MMTV integration site family, member 7B (Wnt7b), mRNA	chr7:126136631-126178957	0.936911	0.878712	1.77985	0.000393457	2.14782	0.000324664	1.13069	0.554778
NM_031012	Anpep	alanyl (membrane) aminopeptidase (Anpep), mRNA	chr1:142522425-142540882	0.526939	1	1.74164	0.00263568	3.18504	0.000324664	0.96571	1
NM_053347	Nde1	nudE neurodevelopment protein 1 (Nde1), mRNA	chr10:11539742-11576259	0.710783	0.276814	1.62261	0.00215492	2.20869	0.000324664	0.968352	0.914066
NM_138539	Dnase2	deoxyribonuclease II, lysosomal (Dnase2), mRNA	chr19:36998477-37001146	0.809618	0.470658	1.62181	0.000393457	2.24275	0.000324664	1.11994	0.572157
NM_001005562	Creb3l1	cAMP responsive element binding protein 3-like 1 (Creb3l1), mRNA	chr3:87591102-87632647	0.859316	0.701242	1.59269	0.00286781	1.83837	0.00085914	0.992862	0.977369
NM_053367	Dhh	desert hedgehog (Dhh), mRNA	chrX:115082777-115088273	1.03429	0.941227	1.54819	0.00818343	0.663126	0.0104594	0.443787	0.001105
NM_001276712	Sfrp1	secreted frizzled-related protein 1 (Sfrp1), mRNA	chr16:73006738-73045509	0.717257	0.176115	2.19006	0.000393457	2.44467	0.000324664	0.79961	0.22207
NM_019305	Fgf2	fibroblast growth factor 2 (Fgf2), mRNA	chr2:143689406-143742070	1.29642	0.406253	3.9884	0.000393457	1.39637	0.0453227	0.454982	0.001105
NM_053349	Sox11	SRY (sex determining region Y)-box 11 (Sox11), mRNA	chr6:55343071-55345088	1.24166	0.518703	1.87993	0.00161471	0.872345	0.493575	0.577526	0.009647
NM_012524	Cebpa	CCAAT/enhancer binding protein (C/EBP), alpha (Cebpa), transcript variant 1, mRNA	chr1:92493856-92495245	0.913375	0.820729	1.86249	0.000393457	1.15639	0.423192	0.567407	0.001983
NM_031349	Aplnr	apelin receptor (Aplnr), mRNA	chr3:79052119-79055765	0.721825	0.187656	1.8234	0.00073223	1.03141	0.891047	0.408863	0.001105
NM_022950	C1galt1	core 1 synthase, glycoprotein-N-acetylgalactosamine 3-beta-galactosyltransferase, 1 (C1galt1), mRNA	chr4:33766333-33796912	1.18665	0.625385	1.73214	0.00263568	0.941666	0.775739	0.646047	0.040401
NM_001013065	Ggn	gametogenetin (Ggn), mRNA	chr1:89288945-89292050	2.01009	1	4.01508	0.00334934	2.55292	0.00336517	1.27844	1
NM_013166	Cntf	ciliary neurotrophic factor (Cntf), mRNA	chr1:236752365-236754389	1.7117	0.118659	1.59547	0.0314689	1.02033	0.937526	1.09627	0.810458
NM_001130536	Fzd6	frizzled class receptor 6 (Fzd6), mRNA	chr7:78317822-78349530	1.51727	0.094601	1.51937	0.0122933	0.929929	0.722989	0.930916	0.800754
NM_001012036	Utp3	UTP3, small subunit (SSU) processome component, homolog (S, cerevisiae) (Utp3), mRNA	chr14:21063824-21065479	1.25609	0.354784	1.50125	0.00133785	1.38328	0.0186293	1.15996	0.412543
NM_001003403	Apold1	apolipoprotein L domain containing 1 (Apold1), mRNA	chr4:233025358-233028241	5.48279	0.002	0.64939	0.000393457	0.519304	0.000324664	4.40014	0.001105
NM_012560	Foxg1	forkhead box G1 (Foxg1), mRNA	chr6:79532854-79535665	0.787525	0.168392	0.650321	0.000393457	0.531947	0.000324664	0.645655	0.001105
NM_012943	Dlx5	distal-less homeobox 5 (Dlx5), mRNA	chr4:32255322-32259589	1.23406	0.467739	0.570055	0.00334934	0.295197	0.000324664	0.639077	0.009213
NM_032063	Dll1	delta-like 1 (Drosophila) (Dll1), mRNA	chr1:242107683-242115792	1.35989	0.366114	0.665641	0.0372458	0.580725	0.00880103	1.18943	0.491762
NM_080394	Reln	reelin (Reln), mRNA	chr4:9349480-9775752	0.861752	0.485282	0.656528	0.000393457	0.62892	0.000324664	0.825622	0.171293
NM_053473	Ppp1r9a	protein phosphatase 1, regulatory subunit 9A (Ppp1r9a), mRNA	chr4:29885035-30148874	0.940392	0.835813	0.652522	0.000393457	0.575045	0.000324664	0.830179	0.189978
NM_001270655; NM_001270656; NM_019248	Ntrk3	neurotrophic tyrosine kinase, receptor, type 3 (Ntrk3), mRNA	chr1:140868262-141239954	1.13249	0.640585	0.647644	0.00073223	0.550185	0.000324664	0.962985	0.857044
NM_053888	Myt1l	Myelin transcription factor 1-like protein	chr6:57146299-57530068	0.998813	0.995758	0.637295	0.000393457	0.579766	0.000324664	0.910573	0.562275
NM_021589	Ntrk1	neurotrophic tyrosine kinase, receptor, type 1 (Ntrk1), mRNA	chr2:206548565-206565371	0.958363	0.935974	0.629774	0.0112633	0.586178	0.00428302	0.889085	0.610556
NM_001191110	Celsr2	cadherin, EGF LAG seven-pass G-type receptor 2 (Celsr2), mRNA	chr2:230654782-230677391	0.816826	0.269787	0.620718	0.000393457	0.516476	0.000324664	0.679663	0.001105
NM_133605	Camk2g	calcium/calmodulin-dependent protein kinase II gamma (Camk2g), mRNA	chr15:3669218-3724734	0.848779	0.419108	0.605562	0.000393457	0.587608	0.000324664	0.825839	0.170497
NM_175754	Agrn	agrin (Agrn), mRNA	chr5:177063798-177085091	0.946808	0.849272	0.592657	0.000393457	0.571453	0.000324664	0.914872	0.581783
NM_001270579; NM_001270580; NM_001270581; NM_001270582; NM_001270583; NM_133511	Adcyap1r1	adenylate cyclase activating polypeptide 1 receptor 1 (Adcyap1r1), mRNA	chr4:150314845-150363650	0.943367	0.845824	0.583946	0.000393457	0.476719	0.000324664	0.770269	0.056747
NM_001191043; NM_032078	Ryr2; Ryr2	ryanodine receptor 2, cardiac (Ryr2), mRNA	chr17:67285204-67704766	1.01184	0.972958	0.573393	0.000393457	0.649525	0.000324664	1.15028	0.331345
NM_001033675; NM_001033676; NM_133529	Cabp1	calcium binding protein 1 (Cabp1), mRNA	chr12:48980522-49004882	0.928361	0.82138	0.524902	0.000393457	0.64223	0.00132733	1.1409	0.450315
NM_001191076	Ebf4	early B-cell factor 4 (Ebf4), mRNA	chr3:129335416-129391670	0.88426	0.746897	0.505766	0.000393457	0.573208	0.0046381	1.00496	0.988171
NM_053605	Smpd3	sphingomyelin phosphodiesterase 3, neutral membrane (Smpd3), mRNA	chr19:49107657-49191221	0.973583	0.938499	0.478553	0.000393457	0.458226	0.000324664	0.932756	0.688001
NM_012827	Bmp4	bone morphogenetic protein 4 (Bmp4), mRNA	chr15:24735138-24738725	0.765663	0.43188	0.46093	0.000393457	0.645517	0.0444289	1.07584	0.783267
NM_019361	Arc	activity-regulated cytoskeleton-associated protein (Arc), mRNA	chr7:115812498-115815943	1.3466	0.070656	0.441137	0.000393457	0.275394	0.000324664	0.842701	0.278556
NM_001136241	Ngef	neuronal guanine nucleotide exchange factor (Ngef), mRNA	chr9:94290728-94323295	0.959376	0.893107	0.347752	0.000393457	0.280383	0.000324664	0.774758	0.059672
NM_080884	Cml5	camello-like 5 (Cml5), mRNA	chr4:182082606-182107208	0.650599	0.177828	0.483638	0.000393457	1.11875	0.674469	1.50487	0.035678
NM_021687	Erbb4	v-erb-b2 avian erythroblastic leukemia viral oncogene 4 (Erbb4), mRNA	chr9:74804304-75959067	0.803079	0.385902	0.660629	0.00334934	0.691174	0.0198003	0.83951	0.304626
NM_001037365	Bex1	brain expressed, X-linked 1 (Bex1), mRNA	chr1:117724201-117725601	0.968569	0.933425	0.656575	0.000393457	0.963003	0.814711	1.42356	0.007197
NM_001197023	RGD1307443	similar to mKIAA0319 protein (RGD1307443), mRNA	chr17:44033615-44094176	0.845295	0.522584	0.654513	0.00133785	0.840334	0.25981	1.0873	0.64884
NM_019272	Sema4f	sema domain, immunoglobulin domain (Ig), transmembrane domain (TM) and short cytoplasmic domain, (semaphorin) 4F (Sema4f), mRNA	chr4:178414270-178440640	0.925983	0.786441	0.650455	0.000393457	0.710365	0.00674602	1.01364	0.949118
NM_019197	Serpine2	serpin peptidase inhibitor, clade E (nexin, plasminogen activator inhibitor type 1), member 2 (Serpine2), mRNA	chr9:85312140-85375551	0.921309	0.746897	0.642806	0.000393457	0.738198	0.00848077	1.05942	0.737015
NM_031024	Dbn1	drebrin 1 (Dbn1), mRNA	chr17:11788596-11802569	0.944179	0.840816	0.640402	0.000393457	0.730104	0.00551858	1.0785	0.644884
NM_138544	Fat3	FAT atypical cadherin 3 (Fat3), mRNA	chr8:14504020-15096304	1.03902	0.910584	0.638995	0.000393457	0.712451	0.00942314	1.15852	0.345907
NM_017166	Stmn1	stathmin 1 (Stmn1), mRNA	chr5:156466742-156472404	0.977409	0.947465	0.619662	0.000393457	0.847072	0.177402	1.33934	0.024672
NM_012841	Dcc	DCC netrin 1 receptor (Dcc), mRNA	chr18:65693807-66792740	0.991224	0.985604	0.61832	0.000393457	0.683861	0.0113863	1.09655	0.629705
NM_172033	Plekhb1	pleckstrin homology domain containing, family B (evectins) member 1 (Plekhb1), mRNA	chr1:171867147-171881413	1.03051	0.932461	0.616176	0.000393457	0.701054	0.00198536	1.17369	0.271538
NM_053738	Wif1		chr7:63077687-63147646	0.980063	1	0.576487	0.0281258	0.791118	1	1.34858	0.292721
NM_017345	L1cam	L1 cell adhesion molecule (L1cam), mRNA	chr1:152659412-152676122	0.908177	0.694686	0.571701	0.000393457	0.699579	0.0017736	1.11209	0.490075
NM_147211	Wipf3	WAS/WASL interacting protein family, member 3 (Wipf3), mRNA	chr4:149256225-149336532	0.859425	0.473297	0.565098	0.000393457	0.735317	0.0078601	1.11976	0.465971
NM_053764	Rgs14	regulator of G-protein signaling 14 (Rgs14), mRNA	chr17:11887269-11901352	0.735702	0.070489	0.56201	0.000393457	0.691993	0.00739976	0.90834	0.568033
NM_001100473	Wnt7a	wingless-type MMTV integration site family, member 7A (Wnt7a), mRNA	chr4:187505390-187551604	0.76985	0.229713	0.550523	0.000393457	0.689181	0.0163089	0.964511	0.86894
NM_057134	Chrd	chordin (Chrd), mRNA	chr11:86930420-86939121	0.904829	0.844758	0.517723	0.000393457	0.774197	0.263703	1.35896	0.155779
NM_030859	Mdk	midkine (Mdk), mRNA	chr3:87539939-87541297	0.701149	0.097436	1.00302	0.987292	2.33629	0.000324664	1.63226	0.001105
NM_001106557	Edf1	endothelial differentiation-related factor 1 (Edf1), mRNA	chr3:2762581-2766887	0.859216	0.495289	0.893579	0.384571	1.62423	0.000324664	1.56417	0.001105
NM_012797	Id1	inhibitor of DNA binding 1 (Id1), mRNA	chr3:154620062-154621190	0.996819	0.994462	0.97205	0.864399	1.64465	0.000324664	1.68931	0.001105
NM_013028	Shox2	short stature homeobox 2 (Shox2), mRNA	chr2:183469812-183478421	0.802426	0.483495	0.921637	0.592431	2.28938	0.000324664	1.98722	0.001105
NM_001107055	Wnt9b	wingless-type MMTV integration site family, member 9B (Wnt9b), mRNA	chr10:91552384-91574275	1.23378	0.570851	0.932304	0.691109	1.79344	0.00109156	2.36938	0.001105
NM_139104	Egfl7	Epidermal growth factor-like protein 7	chr3:9395192-9404527	1.31214	0.295309	0.897555	0.457792	1.58047	0.00109156	2.31157	0.001105
NM_145098	Nrp1	neuropilin 1 (Nrp1), mRNA	chr19:71984686-72136036	0.892679	0.735243	1.02804	0.870868	1.75609	0.000324664	1.52824	0.002799
NM_181382	Gldn	gliomedin (Gldn), mRNA	chr8:57446588-57490039	1.23726	1	2.70536	0.000393457	3.33418	0.000324664	1.5321	1
NM_012862	Mgp	matrix Gla protein (Mgp), mRNA	chr4:235113782-235117105	0.738933	0.214601	1.99143	0.000393457	2.73543	0.000324664	1.01675	0.944888
NM_199378	Cfdp1	craniofacial development protein 1 (Cfdp1), mRNA	chr19:54796565-54885236	1.06299	0.851333	1.12267	0.386393	1.56525	0.000324664	1.48514	0.001105
NM_001044286	Mea1	male-enhanced antigen 1 (Mea1), mRNA	chr9:15516927-15518751	0.902702	0.692756	1.04513	0.765496	1.69506	0.000324664	1.46538	0.001983
NM_001039849; NM_017165	Gpx4	glutathione peroxidase 4 (Gpx4), transcript variant 2, mRNA	chr7:12686459-12689257	0.812737	0.250257	0.941235	0.669432	1.61858	0.000324664	1.39923	0.00772
NM_030869	Nrp2	neuropilin 2 (Nrp2), mRNA	chr9:69307749-69419329	1.15703	0.628973	1.20197	0.171489	1.50618	0.00336517	1.45209	0.012734
NM_001100527	Frzb	frizzled-related protein (Frzb), mRNA	chr3:74196162-74229331	0.677342	0.241401	0.785081	0.16334	1.63578	0.0209573	1.41345	0.0822
NM_130734	Gnb2l1	guanine nucleotide binding protein (G protein), beta polypeptide 2 like 1 (Gnb2l1), mRNA	chr10:33920258-33939101	0.856938	0.458514	1.40949	0.00189886	1.91537	0.000324664	1.16539	0.283686
NM_001005265; NM_001005330	Cr1l	complement component (3b/4b) receptor 1-like (Cr1l), mRNA	chr13:118372893-118420106	0.906822	0.777532	1.44906	0.00403992	1.90287	0.000324664	1.19264	0.306105
NM_053021	Clu	clusterin (Clu), mRNA	chr15:48926520-48986864	0.85091	0.497215	1.21172	0.134882	1.66159	0.000324664	1.16801	0.323569
NM_001191089	Mitf	microphthalmia-associated transcription factor (Mitf), mRNA	chr4:194667978-194918737	1.14285	0.795374	1.46702	0.0425291	1.54838	0.0318776	1.20788	0.485445
NM_001012220	Catsper2	cation channel, sperm associated 2 (Catsper2), mRNA	chr3:119896993-119916540	0.609685	1	1.27808	0.333332	2.34984	0.00534957	1.12304	1
NM_022956	Barhl2	BarH-like homeobox 2 (Barhl2), mRNA	chr14:4356649-4361540	0.578243	1	1.79044	0.077178	4.85651	0.011818	1.57398	1
NM_153305	Fzd9	frizzled class receptor 9 (Fzd9), mRNA	chr12:26471283-26473598	0.726897	0.109371	0.789965	0.133599	0.54516	0.000324664	0.501154	0.001105
NM_001105717	Dpysl2	dihydropyrimidinase-like 2 (Dpysl2), mRNA	chr15:48053078-48120298	1.13778	0.590064	1.02308	0.887665	0.589526	0.000324664	0.655505	0.001105
NM_019147	Jag1	jagged 1 (Jag1), mRNA	chr3:136558687-136594108	1.15943	0.639308	1.40984	0.0495472	0.570113	0.00155712	0.469325	0.001105
NM_022528	Hif3a	hypoxia inducible factor 3, alpha subunit (Hif3a), mRNA	chr1:80223833-80245130	0.963084	0.947262	3.09228	1	0.230441	0.000324664	0.0716564	0.00604
NM_001177326	Hoxc8	homeobox C8 (Hoxc8), mRNA	chr7:142396428-142398994	1.21855	0.676129	0.795232	0.484822	0.357732	0.000324664	0.550451	0.043152
NM_053379	Dcx	doublecortin (Dcx), mRNA	chrX:113551873-113628192	0.995087	0.98998	0.713716	0.00970131	0.497418	0.000324664	0.694882	0.007197
NM_017178	Bmp2	bone morphogenetic protein 2 (Bmp2), mRNA	chr3:132822228-132830719	1.95427	0.053649	1.01592	1	0.284966	0.000324664	0.549315	0.085827
NM_001013986	Diexf	digestive organ expansion factor homolog (zebrafish) (Diexf), mRNA	chr13:116383167-116404439	1.23972	0.436948	0.818252	0.219725	0.620776	0.00317282	0.942924	0.805572
NM_001107684	Rapgef2	Rap guanine nucleotide exchange factor (GEF) 2 (Rapgef2), mRNA	chr2:197171956-197285983	1.01675	0.962059	0.819961	0.103514	0.559328	0.000324664	0.694661	0.001983
NM_021699	Mark2	MAP/microtubule affinity-regulating kinase 2 (Mark2), mRNA	chr1:229515212-229578049	1.00672	0.987152	0.876207	0.333332	0.592922	0.000324664	0.681773	0.00604
NM_138837	Pou3f3	POU class 3 homeobox 3 (Pou3f3), mRNA	chr9:49152035-49154632	0.940348	0.83683	0.814295	0.0998341	0.610755	0.000324664	0.706817	0.00772
NM_030860	Mef2d	myocyte enhancer factor 2D (Mef2d), mRNA	chr2:206915180-206941044	0.904943	0.678998	0.821307	0.111467	0.64987	0.000324664	0.716655	0.009213
NM_053484	Gas7	growth arrest specific 7 (Gas7), mRNA	chr10:53836470-53988130	0.966618	0.91862	0.726773	0.00701478	0.538564	0.000324664	0.718133	0.010074
NM_022628	Nphs1	nephrosis 1, congenital, Finnish type (nephrin) (Nphs1), mRNA	chr1:90077823-90106425	1.12284	0.72163	0.898921	0.557972	0.53701	0.000324664	0.672167	0.016408
NM_001145469; NM_144745	Gpsm1	G-protein signaling modulator 1 (Gpsm1), mRNA	chr3:9127873-9155507	1.0148	0.969633	0.78177	0.0608185	0.58026	0.000324664	0.753337	0.052646
NM_001163168; NM_012731	Ntrk2	neurotrophic tyrosine kinase, receptor, type 2 (Ntrk2), transcript variant 1, mRNA	chr17:8156431-8464522	1.03863	0.917399	0.794726	0.0622549	0.587647	0.000324664	0.768792	0.061722
NM_001107506	Tshz3	teashirt zinc finger homeobox 3 (Tshz3), mRNA	chr1:93825018-93896294	1.17534	0.615226	0.974678	0.910242	0.606327	0.00317282	0.733978	0.088742
NM_031321	Slit3	slit homolog 3 (Drosophila) (Slit3), mRNA	chr10:19801598-20392415	0.858175	0.510931	0.707816	0.00510803	0.653678	0.0021934	0.793602	0.10269
NM_138846	Gpm6b	glycoprotein m6b (Gpm6b), mRNA	chrX:30000364-30041765	1.09686	0.727254	0.87255	0.285371	0.63562	0.000603527	0.800488	0.107383
NM_022636	Vax1	ventral anterior homeobox 1 (Vax1), mRNA	chr1:287695645-287699562	1.32421	0.57618	1.21646	0.570678	0.530264	0.025857	0.578336	0.114893
NM_031320	Celsr3	cadherin, EGF LAG seven-pass G-type receptor 3 (Celsr3), mRNA	chr8:116964620-116991765	1.05587	0.85435	0.726525	0.00701478	0.588819	0.000324664	0.85819	0.295438
NM_001037654	Dixdc1	DIX domain containing 1 (Dixdc1), mRNA	chr8:53688638-53740876	1.31267	0.093157	0.911167	0.496141	0.596784	0.000324664	0.861626	0.312372
NM_001047893	Shroom2	shroom family member 2 (Shroom2), mRNA	chrX:23895809-24065973	0.985857	0.968694	0.718163	0.00490471	0.6293	0.000324664	0.866064	0.344242
NM_013001	Pax6	paired box 6 (Pax6), mRNA	chr3:102327225-102348223	1.27912	0.421416	0.930227	0.753123	0.595931	0.00690992	0.820256	0.384766
NM_023020	Tmeff1	transmembrane protein with EGF-like and two follistatin-like domains 1 (Tmeff1), mRNA	chr5:68842284-68926414	1.04529	0.885174	0.737429	0.0116146	0.614899	0.000324664	0.873515	0.38775
NM_031322	Lrp4	low density lipoprotein receptor-related protein 4 (Lrp4), mRNA	chr3:87062817-87116798	1.05377	0.859984	0.710469	0.00286781	0.596759	0.000324664	0.885378	0.437754
NM_031767	Sort1	sortilin 1 (Sort1), mRNA	chr2:230547670-230626278	0.946496	0.861174	0.677193	0.00073223	0.635784	0.000324664	0.889497	0.455432
NM_001039609	Fnbp1l	formin binding protein 1-like (Fnbp1l), mRNA	chr2:246053112-246141055	1.25152	0.318331	0.728973	0.0157538	0.64803	0.0021934	1.11543	0.532991
NM_001100174	Arx	aristaless related homeobox (Arx), mRNA	chrX:62957561-62969942	1.05537	0.878719	0.713189	0.0103835	0.628258	0.000603527	0.929989	0.707824
NM_001007645	Mturn	maturin, neural progenitor differentiation regulator homolog (Xenopus) (Mturn), mRNA	chr4:149514308-149531683	1.18152	0.503325	0.726456	0.0157538	0.64318	0.000324664	1.04886	0.824583
NM_001107961	Dmbx1	diencephalon/mesencephalon homeobox 1 (Dmbx1), mRNA	chr5:138550552-138559364	1.26142	1	0.660411	1	0.210141	0.000324664	0.401152	1
NM_017105	Bmp3	bone morphogenetic protein 3 (Bmp3), mRNA	chr14:12306369-12331030	1.67049	0.187076	0.479868	1	0.309568	0.00085914	1.08498	1
NM_001108506	Ebf3	early B-cell factor 3 (Ebf3), mRNA	chr1:216447389-216565356	1.23144	0.559654	0.737623	1	0.557472	0.00336517	0.933365	1
NM_013062	Kdr	kinase insert domain receptor (Kdr), mRNA	chr14:34557360-34618111	1.11642	0.736782	0.946558	0.72566	1.45783	0.0078601	1.72246	0.001105
NM_001105715	Wnt3	wingless-type MMTV integration site family, member 3 (Wnt3), mRNA	chr10:91597105-91641213	1.12347	1	0.893285	0.633522	1.35131	0.227207	1.69411	0.038991
NM_012742	Foxa1	forkhead box A1 (Foxa1), mRNA	chr6:88041149-88074240	1.28011	0.33361	0.766739	0.124447	0.381795	0.000324664	0.639523	0.008747
NM_017353	Slc7a5	solute carrier family 7 (amino acid transporter light chain, L system), member 5 (Slc7a5), mRNA	chr19:65412969-65441647	1.20572	0.333468	1.43	0.00334934	0.682985	0.000324664	0.575831	0.001105
NM_023090	Epas1	endothelial PAS domain protein 1 (Epas1), mRNA	chr6:20299602-20377837	0.93459	0.806348	1.22422	0.090393	0.721065	0.00336517	0.550556	0.001105
NM_031022	Cspg4	chondroitin sulfate proteoglycan 4 (Cspg4), mRNA	chr8:60101159-60136205	0.766355	0.119583	0.895759	0.422489	0.731437	0.00910807	0.625397	0.001105
NM_001105721	Notch1	notch 1 (Notch1), mRNA	chr3:9266662-9311575	0.928148	0.788609	1.2607	0.0550954	0.887394	0.35689	0.653563	0.001105
NM_020087	Notch3	notch 3 (Notch3), mRNA	chr7:14294586-14345774	0.778964	0.18178	1.05698	0.72031	0.90504	0.478706	0.666273	0.002799
NM_001126291	Flrt3	fibronectin leucine rich transmembrane protein 3 (Flrt3), mRNA	chr3:141134892-141147030	0.924486	0.808485	1.03842	0.83727	0.738242	0.042689	0.658366	0.00604
NM_001105969	Vangl2	VANGL planar cell polarity protein 2 (Vangl2), mRNA	chr13:94905107-94928701	0.721289	0.271406	0.898648	0.64274	0.7257	0.127424	0.581458	0.009213
Only those genes that decrease the expression of more than 1.5-fold from the baseline value and whose p-value lower 0.05 were selected for analysis.
Only those genes that increase the expression of more than 1.5-fold from the baseline value and whose p-value lower 0.05 were selected for analysis.
