# Supplementary material for: Genome-wide transcriptome analysis using RNA-Seq reveals a large number of differentially expressed genes in a transient MCAO rat model
Source: BMC Genomics. 2018 Sep 5;19:655. doi: 10.1186/s12864-018-5039-5 (PMC6125876; doi:10.1186/s12864-018-5039-5)
Supplement: Supplementary file 12 — Table S12. The RNA-Seq analysis of DEGs associated with the functional category “Ion channel”. (XLSX 28 kb) [file 12864_2018_5039_MOESM12_ESM.xlsx]

## Sheet: Лист1
Table S12. The RNA-Seq analysis of DEGs associated with the functional category “Ion channel”.
RefSeq ID	Gene symbol	Description	Locus	IR4.5 vs. SH4.5		IR24 vs. SH24		IR24 vs. IR4.5		SH24 vs. SH4.5
				Ratio	p-value	Ratio	p-value	Ratio	p-value	Ratio	p-value
NM_001077200	Piezo1	family with sequence similarity 38, member A (Fam38a), mRNA	chr19:66009930-66075869	1.55302	0.0302261	3.70941	0.000393457	1.66992	0.000324664	0.699505	0.0834656
NM_001002807	Clic1	chloride intracellular channel 1 (Clic1), mRNA	chr20:7113248-7122093	1.70878	0.00366034	5.46734	0.000393457	4.141	0.000324664	1.29644	0.125603
NM_053608	Kcnj13	potassium inwardly-rectifying channel, subfamily J, member 13 (Kcnj13), mRNA	chr9:94208940-94217050	0.520586	0.0122088	1.01444	0.938044	3.08267	0.000324664	1.57255	0.00357674
NM_176078	Clic6	chloride intracellular channel 6 (Clic6), mRNA	chr11:36259973-36302131	0.516967	0.00199963	1.22052	0.127176	2.9258	0.000324664	1.23481	0.173336
NM_017099	Kcnj8	potassium inwardly-rectifying channel, subfamily J, member 8 (Kcnj8), mRNA	chr4:240996985-241003081	1.29956	0.579291	1.73113	0.00073223	2.41426	0.000324664	1.81396	0.020516
NM_001270701; NM_001270702; NM_001270703; NM_023021	Kcnn4	potassium intermediate/small conductance calcium-activated channel, subfamily N, member 4 (Kcnn4), mRNA	chr1:82493756-82508496	1.02697	1	9.50061	0.00104443	4.01197	0.000324664	0.433526	1
NM_001270688; NM_001270689; NM_021909	Fxyd5	FXYD domain-containing ion transport regulator 5 (Fxyd5),mRNA	chr1:90620341-90629734	1.48356	0.0849443	2.60238	0.000393457	2.11716	0.000324664	1.20935	0.335447
NM_053954	Kcns1	potassium voltage-gated channel, delayed-rectifier, subfamily S, member 1 (Kcns1), mRNA	chr3:166739096-166746415	1.10321	1	2.01536	0.000393457	1.94876	0.00317282	1.07171	1
NM_023970	Trpv4	transient receptor potential cation channel, subfamily V, member 4 (Trpv4), mRNA	chr12:49492069-49529956	1.07108	1	1.6451	0.0102034	1.61397	0.020836	1.04911	1
NM_001013982	Orai1	ORAI calcium release-activated calcium modulator 1 (Orai1), mRNA	chr12:40878295-40879065	1.24139	0.435804	1.59305	0.000393457	1.55112	0.0017736	1.20854	0.316142
NM_013133	Glra1	glycine receptor, alpha 1 (Glra1), mRNA	chr10:40687416-40784393	1.38738	1	1.82733	0.0275804	1.266	0.413484	0.959485	1
NM_031818	Clic4	chloride intracellular channel 4 (Clic4), mRNA	chr5:157338298-157394464	1.16808	0.505756	1.70659	0.000393457	1.1147	0.433793	0.762786	0.067843
NM_133603	Kcne2	potassium voltage-gated channel, Isk-related family, member 2 (Kcne2), mRNA	chr11:36043965-36051117	0.661855	0.139506	0.638247	0.00239222	1.58892	0.0150854	1.64526	0.00279879
NM_053804	Kcnk4	potassium channel, subfamily K, member 4 (Kcnk4), mRNA	chr1:229174129-229180458	1.24555	0.492397	0.517269	0.000393457	0.653994	0.0184954	1.58288	0.00603983
NM_020084	Cacna1i	calcium channel, voltage-dependent, T type, alpha 1I subunit (Cacna1i), mRNA	chr7:121509361-121609542	0.810891	0.252734	0.55868	0.000393457	0.457632	0.000324664	0.665365	0.00110534
NM_053630	Kcnh4	potassium voltage-gated channel, subfamily H (eag-related), member 4 (Kcnh4), mRNA	chr10:88441733-88461552	1.15206	0.625096	0.38096	0.000393457	0.212368	0.000324664	0.64344	0.00424527
NM_012918	Cacna1a	Voltage-dependent P/Q-type calcium channel subunit alpha-1A	chr19:36502532-36727039	0.995858	0.992167	0.662858	0.000393457	0.614015	0.000324664	0.924099	0.630474
NM_024379	Grid2	glutamate receptor, ionotropic, delta 2 (Grid2), mRNA	chr4:158857418-160229216	0.99846	0.995758	0.651841	0.00104443	0.560208	0.000324664	0.858787	0.375186
NM_001270602; NM_001270603; NM_001270605; NM_001270606; NM_001270608; NM_001270610; NM_017010	Grin1	glutamate receptor, ionotropic, N-methyl D-aspartate 1 (Grin1), mRNA	chr3:2487838-2516076	0.873285	0.548703	0.640657	0.000393457	0.662803	0.000324664	0.904498	0.528976
NM_133322	Kcnq2	Potassium voltage-gated channel subfamily KQT member 2	chr3:180299958-180354983	0.957371	0.882254	0.639438	0.000393457	0.57664	0.000324664	0.864923	0.321106
NM_153814	Cacna1h	calcium channel, voltage-dependent, T type, alpha 1H subunit (Cacna1h), mRNA	chr10:14543703-14605140	0.941143	0.830121	0.609466	0.000393457	0.56069	0.000324664	0.867453	0.331521
NM_023966	Kcns2	potassium voltage-gated channel, delayed-rectifier, subfamily S, member 2 (Kcns2), mRNA	chr7:73763133-73765356	1.42181	0.17814	0.606156	0.00763034	0.385537	0.000324664	0.90586	0.687087
NM_032462	Kcnip3	Kv channel interacting protein 3, calsenilin (Kcnip3), mRNA	chr3:127245517-127307875	0.79379	0.404551	0.599762	0.00215492	0.570531	0.0021934	0.758508	0.108805
NM_001100172	Kctd8	potassium channel tetramerization domain containing 8 (Kctd8), mRNA	chr14:62014880-62262242	1.08475	0.826329	0.594267	0.000393457	0.489059	0.000324664	0.895005	0.594835
NM_001106545	Kcng1	potassium voltage-gated channel, subfamily G, member 1 (Kcng1), mRNA	chr3:171159892-171179352	0.798276	0.345442	0.589832	0.000393457	0.56348	0.000324664	0.763691	0.0882669
NM_017346	Cacnb1	calcium channel, voltage-dependent, beta 1 subunit (Cacnb1), mRNA	chr10:85742630-85763137	0.981417	0.958983	0.58209	0.000393457	0.522538	0.000324664	0.882494	0.408464
NM_172041; NM_172042	Kcnk2	potassium channel, subfamily K, member 2 (Kcnk2), mRNA	chr13:112318472-112512344	0.929141	0.819578	0.577577	0.000393457	0.429357	0.000324664	0.691144	0.0135706
NM_001191043; NM_032078	Ryr2	ryanodine receptor 2, cardiac (Ryr2), mRNA	chr17:67285204-67704766	1.01184	0.972958	0.573393	0.000393457	0.649525	0.000324664	1.15028	0.331345
NM_024154	Asic1	acid-sensing (proton-gated) ion channel 1 (Asic1), mRNA	chrX:115830968-115859585	0.922835	0.761578	0.571759	0.000393457	0.578156	0.000324664	0.934573	0.696303
NM_012828	Cacnb3	calcium channel, voltage-dependent, beta 3 subunit (Cacnb3), mRNA	chrX:114818646-114828180	0.881019	0.571363	0.556349	0.000393457	0.620006	0.000324664	0.98364	0.934973
NM_019266	Scn8a	Sodium channel protein type 8 subunit alpha	chr7:140377037-140485147	0.854204	0.444207	0.555822	0.000393457	0.662357	0.000324664	1.02062	0.920701
NM_021853	Kcnt1	potassium channel, subfamily T, member 1 (Kcnt1), mRNA	chr3:8687851-8725541	1.09513	0.728928	0.554031	0.000393457	0.425355	0.000324664	0.843422	0.247463
NM_021697	Kcnv1	potassium channel, subfamily V, member 1 (Kcnv1), mRNA	chr7:84031381-84037723	0.914639	0.80977	0.535335	0.000393457	0.552741	0.00085914	0.948527	0.827101
NM_012971	Kcna4	potassium voltage-gated channel, shaker-related subfamily, member 4 (Kcna4), mRNA	chr3:104901965-104905092	0.940867	0.87465	0.522914	0.000393457	0.532099	0.000324664	0.958046	0.857044
NM_175595	Cacna2d3	calcium channel, voltage-dependent, alpha2/delta subunit 3 (Cacna2d3), mRNA	chr16:4812760-5730475	1.0145	0.969163	0.513117	0.000393457	0.630867	0.000324664	1.24944	0.101257
NM_001112742; NM_032990	Gria3	glutamate receptor, ionotropic, AMPA 3 (Gria3), mRNA	chrX:127656583-127922244	1.10159	0.702204	0.504854	0.000393457	0.484504	0.000324664	1.06138	0.737574
NM_080691	Cacng3	calcium channel, voltage-dependent, gamma subunit 3 (Cacng3), mRNA	chr1:199676987-199771889	1.36613	0.102249	0.501556	0.000393457	0.46323	0.000324664	1.26345	0.137107
NM_019294	Cacna1e	calcium channel, voltage-dependent, R type, alpha 1E subunit (Cacna1e), mRNA	chr13:76850517-77306509	0.839171	0.397075	0.495422	0.000393457	0.654924	0.000603527	1.11062	0.504383
NM_017303	Kcnab1	potassium voltage-gated channel, shaker-related subfamily, beta member 1 (Kcnab1), mRNA	chr2:175102651-175398300	1.01337	0.970921	0.475745	0.000393457	0.412024	0.000324664	0.879046	0.399169
NM_139097	Scn3b	sodium channel, voltage-gated, type III, beta subunit (Scn3b), mRNA	chr8:61379750-61402266	1.10962	0.664758	0.464996	0.000393457	0.525112	0.000324664	1.2564	0.090846
NM_053870	Kcnj4	potassium inwardly-rectifying channel, subfamily J, member 4 (Kcnj4), mRNA	chr7:120710790-120738030	1.21298	0.341998	0.440413	0.000393457	0.330742	0.000324664	0.912291	0.591959
NM_001134643	Kcnq5	potassium voltage-gated channel, KQT-like subfamily, member 5 (Kcnq5), mRNA	chr9:26413161-26986457	0.994944	0.99117	0.413727	0.000393457	0.406123	0.000324664	0.98112	0.926368
NM_001007235; NM_001270596; NM_001270597	Itpr1	inositol 1,4,5-trisphosphate receptor, type 1 (Itpr1), mRNA	chr4:204714825-205047901	0.983312	0.963327	0.399003	0.000393457	0.359918	0.000324664	0.888993	0.452818
NM_022234	Asic4	acid-sensing (proton-gated) ion channel family member 4 (Asic4), mRNA	chr9:82416331-82438181	0.89914	0.696599	0.267498	0.000393457	0.266582	0.000324664	0.89611	0.528438
NM_001008880	Scn4b	sodium channel, voltage-gated, type IV, beta subunit (Scn4b), mRNA	chr8:48067554-48082728	0.83533	0.374957	0.243842	0.000393457	0.204109	0.000324664	0.69915	0.0066275
NM_001261387; NM_001261388; NM_001261389; NM_022929	Kcnip1	Kv channel-interacting protein 1 (Kcnip1), mRNA	chr10:18443845-18821334	0.970286	0.939147	0.663141	0.00073223	0.74148	0.0316578	1.08636	0.643254
NM_012832	Chrna7	cholinergic receptor, nicotinic, alpha 7 (neuronal) (Chrna7), mRNA	chr1:125029450-125158153	0.872051	0.779932	0.661052	0.0386069	0.948276	0.849463	1.25194	0.356401
NM_031608	Gria1	Glutamate receptor 1	chr10:42257735-42571220	0.92261	0.750306	0.659367	0.000393457	0.76917	0.0279251	1.07818	0.652749
NM_001111114; NM_001111117; NM_017241	Grik1	glutamate receptor, ionotropic, kainate 1 (Grik1), transcript variant 3, mRNA	chr11:31426626-31828315	0.951129	0.907771	0.657888	0.00510803	0.845305	0.352119	1.22378	0.267704
NM_031730	Kcnd2	potassium voltage-gated channel, Shal-related subfamily, member 2 (Kcnd2), mRNA	chr4:48099454-48609211	0.878841	0.55303	0.641844	0.000393457	0.716361	0.00551858	0.980858	0.924189
NM_001100175	Tmem38a	transmembrane protein 38a (Tmem38a), mRNA	chr16:18822740-18837489	0.85832	0.511552	0.634629	0.000393457	0.804688	0.10175	1.08872	0.623241
NM_012573	Grin2a	glutamate receptor, ionotropic, N-methyl D-aspartate 2A (Grin2a), mRNA	chr10:4524961-4936873	0.808475	0.366114	0.623089	0.000393457	1.02693	0.882842	1.33512	0.0486852
NM_023960	Kcnmb4	potassium large conductance calcium-activated channel, subfamily M, beta member 4 (Kcnmb4), mRNA	chr7:59472023-59526472	1.01988	0.963327	0.567734	0.000393457	0.682022	0.00942314	1.22866	0.200037
NM_017295	Gabra5	gamma-aminobutyric acid (GABA) A receptor, alpha 5 (Gabra5), mRNA	chr1:113844282-113955056	0.842279	0.46943	0.500427	0.000393457	0.774687	0.0598103	1.30822	0.0596723
NM_022008	Fxyd7	FXYD domain-containing ion transport regulator 7 (Fxyd7), mRNA	chr1:90630082-90639081	0.822499	0.402177	0.458515	0.000393457	0.671482	0.00534957	1.20891	0.208482
NM_052805	Chrna3	cholinergic receptor, nicotinic, alpha 3 (neuronal) (Chrna3), mRNA	chr8:58176164-58189008	1.32495	0.59983	0.968044	0.883431	2.34432	0.000324664	3.20277	0.00110534
NM_031594	P2rx4	purinergic receptor P2X, ligand-gated ion channel 4 (P2rx4), mRNA	chr12:41196777-41214428	1.28721	0.325858	1.40761	0.00743033	1.73889	0.000324664	1.59143	0.00198269
NM_031648	Fxyd1	FXYD domain-containing ion transport regulator 1 (Fxyd1), mRNA	chr1:90639291-90643313	0.702032	0.0288089	1.01112	0.947697	1.74743	0.000324664	1.21407	0.18225
NM_001271045; NM_001271046; NM_017288	Scn1b	sodium channel, voltage-gated, type I, beta subunit (Scn1b),mRNA	chr1:90705284-90715007	0.778582	0.138973	0.831971	0.133984	1.55308	0.000324664	1.45599	0.00110534
NM_001012220	Catsper2	cation channel, sperm associated 2 (Catsper2), mRNA	chr3:119896993-119916540	0.609685	1	1.27808	0.333332	2.34984	0.00534957	1.12304	1
NM_052806	Chrnb4	cholinergic receptor, nicotinic, beta 4 (neuronal) (Chrnb4), mRNA	chr8:58192374-58210959	1.34472	1	1.63071	0.0748795	2.24225	0.0143993	1.84514	1
NM_001160162; NM_013125	Scn5a	sodium channel, voltage-gated, type V, alpha subunit (Scn5a), mRNA	chr8:127375780-127471879	0.798372	0.362183	0.737501	0.0414576	0.612162	0.00132733	0.662561	0.00279879
NM_001107435	Kcng4	potassium voltage-gated channel, subfamily G, member 4 (Kcng4), mRNA	chr19:63018980-63030951	1.36182	0.0484413	0.977105	0.888338	0.341832	0.000324664	0.477618	0.00110534
NM_024485	Chrna1	cholinergic receptor, nicotinic, alpha 1 (muscle) (Chrna1), mRNA	chr3:66925892-66940958	0.999621	0.994462	1.54891	1	0.221595	0.000324664	0.143111	0.00110534
NM_001012216	Tmc5	Transmembrane channel-like protein 5	chr1:195234861-195283331	0.929405	0.855974	0.965639	0.883856	0.464223	0.000324664	0.447596	0.00110534
NM_031742	Kcnh1	potassium voltage-gated channel, subfamily H (eag-related), member 1 (Kcnh1), mRNA	chr13:115478549-115789683	0.920016	0.771236	0.782984	0.0725189	0.546604	0.000324664	0.643887	0.00110534
NM_080586	Gabrg1	gamma-aminobutyric acid (GABA) A receptor, gamma 1 (Gabrg1), mRNA	chr14:39777521-39858766	1.01311	0.971399	0.936425	0.658495	0.604144	0.000324664	0.65414	0.00110534
NM_017108	Kcnh3	potassium voltage-gated channel, subfamily H (eag-related), member 3 (Kcnh3), mRNA	chrX:115293664-115423588	0.712899	0.380041	0.634908	0.0505563	0.560804	0.0237242	0.631841	0.0354663
NM_012574	Grin2b	glutamate receptor, ionotropic, N-methyl D-aspartate 2B (Grin2b), mRNA	chr4:233824033-234258927	0.98257	0.962059	0.673445	0.000393457	0.666264	0.000324664	0.972841	0.893472
NM_053558	Trpc1	transient receptor potential cation channel, subfamily C, member 1 (Trpc1), mRNA	chr8:102953739-103005377	1.39375	0.0550055	0.827398	0.157451	0.552922	0.000324664	0.933049	0.712855
NM_017078	Chrna5	cholinergic receptor, nicotinic, alpha 5 (neuronal) (Chrna5), mRNA	chr8:58143973-58172330	1.68886	0.0919271	0.857673	1	0.389852	0.000324664	0.770461	1
NM_001107124	Ttyh3	tweety family member 3 (Ttyh3), mRNA	chr12:18080073-18108489	0.82977	0.329637	0.769291	0.0212047	0.656588	0.000324664	0.708547	0.00357674
NM_031508	Grik5	glutamate receptor, ionotropic, kainate 5 (Grik5), mRNA	chr1:83137814-83207039	0.896107	0.63814	0.686953	0.00133785	0.544028	0.000324664	0.710763	0.00719652
NM_013186	Kcnb1	potassium voltage gated channel, Shab-related subfamily, member 1 (Kcnb1), mRNA	chr3:170010755-170094507	0.930125	0.801741	0.762637	0.0284322	0.605213	0.000324664	0.739978	0.0246721
NM_022797	Grin2d	glutamate receptor, ionotropic, N-methyl D-aspartate 2D (Grin2d), mRNA	chr1:102899445-102935845	0.956665	0.895768	0.820565	0.141582	0.640383	0.00109156	0.745388	0.0392314
NM_012877	Scn2b	sodium channel, voltage-gated, type II, beta subunit (Scn2b), mRNA	chr8:48045396-48053999	0.915171	0.740735	0.725521	0.00800034	0.5997	0.000324664	0.75677	0.0394703
NM_080692	Cacng4	calcium channel, voltage-dependent, gamma subunit 4 (Cacng4), mRNA	chr10:95688304-95746619	1.13278	0.619618	0.745593	0.0237896	0.490529	0.000324664	0.745323	0.0429027
NM_001105748	Kcnd1	potassium voltage-gated channel, Shal-related subfamily, member 1 (Kcnd1), mRNA	chrX:16287958-16301947	0.904887	0.797494	0.762895	0.133984	0.603521	0.0046381	0.716494	0.0756635
NM_170718	Kcnj14	potassium inwardly-rectifying channel, subfamily J, member 14 (Kcnj14), mRNA	chr1:102884515-102888529	1.2112	0.482715	0.931783	0.706698	0.569962	0.000324664	0.742144	0.0824686
NM_001112716; NM_181373	Grik3	glutamate receptor, ionotropic, kainate 3 (Grik3), mRNA	chr5:147265646-147480507	0.982392	0.963327	0.672381	0.00189886	0.538089	0.000324664	0.787745	0.104915
NM_012972	Kcna5	potassium voltage-gated channel, shaker-related subfamily, member 5 (Kcna5), mRNA	chr4:226075050-226076859	0.9205	0.86862	0.668639	0.0570538	0.522548	0.00391808	0.718718	0.138248
NM_175592	Cacna2d2	calcium channel, voltage-dependent, alpha 2/delta subunit 2 (Cacna2d2), mRNA	chr8:115510988-115640006	0.987683	0.97141	0.67017	0.000393457	0.550999	0.000324664	0.812124	0.138929
NM_012647	Scn2a	Sodium channel protein type 2 subunit alpha	chr3:58322639-58456658	1.02575	0.939414	0.706691	0.00073223	0.598572	0.000324664	0.870415	0.340186
NM_017065	Gabrb3	gamma-aminobutyric acid (GABA) A receptor, beta 3 (Gabrb3), mRNA	chr1:114042550-114275043	1.09931	0.717636	0.788176	0.0536765	0.621776	0.000324664	0.868852	0.364164
NM_053705	Trpm7	Transient receptor potential cation channel subfamily M member 7	chr3:125783079-125871514	1.19957	0.378328	0.915042	0.529065	0.665257	0.00109156	0.874383	0.386015
NM_013119	Scn3a	sodium channel, voltage-gated, type III, alpha (Scn3a), mRNA	chr3:58167492-58277870	1.40911	0.0334272	0.809778	0.106008	0.502161	0.000324664	0.875448	0.409962
NM_017296	Kcnj2	potassium inwardly-rectifying channel, subfamily J, member 2 (Kcnj2), mRNA	chr10:99130686-99131970	1.2783	0.519238	0.750879	0.232296	0.471092	0.00132733	0.803459	0.424659
NM_001270548; NM_001270549; NM_199397	Panx1	Pannexin 1 (Panx1), mRNA	chr8:13508402-13547151	1.34219	0.161186	1.00273	0.98959	0.644742	0.00317282	0.863993	0.426981
NM_001113184; NM_001113185; NM_017263	Gria4	glutamate receptor, ionotropic, AMPA 4 (Gria4), mRNA	chr8:1542035-2069626	1.12316	0.63889	0.682707	0.00104443	0.567399	0.000324664	0.935391	0.714246
NM_024370	Gabrg3	gamma-aminobutyric acid (GABA) A receptor, gamma 3 (Gabrg3), mRNA	chr1:113167713-113822248	1.14814	0.7632	0.765776	0.228884	0.612377	0.0275716	0.919895	0.786987
NM_017298	Cacna1d	calcium channel, voltage-dependent, L type, alpha 1D subunit (Cacna1d), mRNA	chr16:6045672-6339138	1.39766	0.0288089	0.674166	0.00104443	0.506068	0.000324664	1.0519	0.795363
NM_033376	Kcnk3	potassium channel, subfamily K, member 3 (Kcnk3), mRNA	chr6:36969846-37005778	1.17152	0.612863	0.74543	0.0495472	0.657666	0.00895812	1.03537	0.891762
NM_012575	Grin2c	glutamate receptor, ionotropic, N-methyl D-aspartate 2C (Grin2c), mRNA	chr10:104480211-104497817	1.03336	0.920039	0.69453	0.00161471	0.6546	0.000324664	0.974717	0.899763
NM_019309	Grik2	glutamate receptor, ionotropic, kainate 2 (Grik2), mRNA	chr20:55397876-56122315	1.15646	0.562988	0.719032	0.0116146	0.607339	0.000324664	0.978187	0.919153
NM_031358	Kcnj11	potassium inwardly rectifying channel, subfamily J, member 11 (Kcnj11), mRNA	chr1:103186858-103189892	1.25887	0.279654	0.70814	0.00720938	0.571846	0.000324664	1.01901	0.932169
NM_001135779	Gabra2	gamma-aminobutyric acid (GABA-A) receptor, subunit alpha 2 (Gabra2), mRNA	chr14:39473411-39610209	1.26211	0.204514	0.793726	0.0520623	0.617771	0.000324664	0.984811	0.940208
NM_001169104	Kcnf1	potassium voltage-gated channel, subfamily F, member 1 (Kcnf1), mRNA	chr6:52191162-52193837	1.42339	0.0280748	0.686682	0.00133785	0.475036	0.000324664	0.985296	0.945964
NM_001195199; NM_147141	Cacna1b	calcium channel, voltage-dependent, N type, alpha 1B subunit (Cacna1b), mRNA	chr3:1727972-1910422	1.23217	0.257641	0.670583	0.000393457	0.544641	0.000324664	1.00361	0.984772
NM_053686	Trpv6	transient receptor potential cation channel, subfamily V, member 6 (Trpv6), mRNA	chr4:135705695-135721353	1.25586	0.513266	0.677985	0.0450849	0.541048	0.00198536	1.00689	0.987549
NM_001033957; NM_133426	Kcng3	potassium voltage-gated channel, subfamily G, member 3 (Kcng3), mRNA	chr6:6749224-6797221	1.92671	0.117395	0.390667	1	0.140321	0.0145112	0.692836	1
NM_053834	Kcnj9	potassium inwardly-rectifying channel, subfamily J, member 9 (Kcnj9), mRNA	chr13:95224235-95231331	1.02416	0.952336	0.731258	0.00970131	1.07142	0.652063	1.50543	0.00279879
NM_198762	Kcnt2	potassium channel, subfamily T, member 2 (Kcnt2), mRNA	chr13:62144527-62533203	1.19793	0.620334	0.777018	0.125871	1.00887	0.970063	1.55812	0.0100735
NM_001024782	Lrrc8a	leucine rich repeat containing 8 family, member A (Lrrc8a), mRNA	chr3:14155801-14181485	0.97159	0.929417	1.33493	0.0145471	0.877916	0.308937	0.638637	0.00110534
NM_001014191	Tmem38b	transmembrane protein 38B (Tmem38b), mRNA	chr5:74816785-74852685	0.869994	0.676725	1.18814	0.319834	0.884331	0.522176	0.648207	0.0119489
Associative analysis of DEGs for all comparison groups was carried out according to the DAVID database.
Only those genes that decrease the expression of more than 1.5-fold from the baseline value and whose p-value lower 0.05 were selected for analysis.
Only those genes that increase the expression of more than 1.5-fold from the baseline value and whose p-value lower 0.05 were selected for analysis.
