# Supplementary material for: Genome-wide transcriptome analysis using RNA-Seq reveals a large number of differentially expressed genes in a transient MCAO rat model
Source: BMC Genomics. 2018 Sep 5;19:655. doi: 10.1186/s12864-018-5039-5 (PMC6125876; doi:10.1186/s12864-018-5039-5)
Supplement: Supplementary file 13 — Table S13. The RNA-Seq analysis of DEGs associated with the functional category “Neurogenesis”. (XLSX 20 kb) [file 12864_2018_5039_MOESM13_ESM.xlsx]

## Sheet: Лист1
Table S13. The RNA-Seq analysis of DEGs associated with the functional category “Neurogenesis”.
RefSeq ID	Gene symbol	Description	Locus	IR4.5 vs. SH4.5		IR24 vs. SH24		IR24 vs. IR4.5		SH24 vs. SH4.5
				Ratio	p-value	Ratio	p-value	Ratio	p-value	Ratio	p-value
NM_012987	Nes	nestin (Nes), mRNA	chr2:206746945-206755986	1.78018	0.00199963	7.66247	0.000393457	6.02307	0.000324664	1.39978	0.0584835
NM_019242	Ifrd1	interferon-related developmental regulator 1 (Ifrd1), mRNA	chr6:69720076-69739406	1.90889	0.00199963	2.11247	0.000393457	1.1584	0.25506	1.04941	0.807164
NM_001173437	Chac1	ChaC, cation transport regulator homolog 1 (E, coli) (Chac1), mRNA	chr3:117711149-117714352	2.39851	0.00199963	2.26901	0.000393457	1.11452	0.503032	1.17942	0.443105
NM_001107197	Igsf9	immunoglobulin superfamily, member 9 (Igsf9), mRNA	chr13:95389057-95405643	3.41255	0.00199963	0.636086	1	0.218416	0.000324664	1.17768	1
NM_153626	Npas4	neuronal PAS domain protein 4 (Npas4), mRNA	chr1:227192030-227196795	25.3585	0.00199963	1.42179	0.049194	0.0790709	0.000324664	1.41391	0.150586
NM_001077671	Zc3h12a	zinc finger CCCH type containing 12A (Zc3h12a), mRNA	chr5:146878970-146887760	2.78325	0.00366034	1.3372	0.211265	0.814473	0.383343	1.70006	1
NM_001109237	Neurod6	neuronal differentiation 6 (Neurod6), mRNA	chr4:150564265-150567512	0.590864	0.0090234	0.267734	0.000393457	0.923033	0.716703	2.04791	0.00110534
NM_024383	Hes5	hes family bHLH transcription factor 5 (Hes5), mRNA	chr5:175820391-175821159	0.342216	0.00199963	0.24677	0.000393457	0.839197	0.539975	1.16646	0.471372
NM_181382	Gldn	gliomedin (Gldn), mRNA	chr8:57446588-57490039	1.23726	1	2.70536	0.000393457	3.33418	0.000324664	1.5321	1
NM_053347	Nde1	nudE neurodevelopment protein 1 (Nde1), mRNA	chr10:11539742-11576259	0.710783	0.276814	1.62261	0.00215492	2.20869	0.000324664	0.968352	0.914066
NM_031318	Dynlt1	dynein light chain Tctex-type 1 (Dynlt1), mRNA	chr1:48510103-48516927	0.885162	0.75568	1.57116	0.00239222	1.81257	0.000324664	1.02222	0.937898
NM_053349	Sox11	SRY (sex determining region Y)-box 11 (Sox11), mRNA	chr6:55343071-55345088	1.24166	0.518703	1.87993	0.00161471	0.872345	0.493575	0.577526	0.00964695
NM_024152	Arf6	ADP-ribosylation factor 6 (Arf6), mRNA	chr6:101150427-101151576	1.13751	0.620334	1.70858	0.000393457	1.43794	0.00391808	0.957961	0.83462
NM_013166	Cntf	ciliary neurotrophic factor (Cntf), mRNA	chr1:236752365-236754389	1.7117	0.118659	1.59547	0.0314689	1.02033	0.937526	1.09627	0.810458
NM_053473	Ppp1r9a	protein phosphatase 1, regulatory subunit 9A (Ppp1r9a), mRNA	chr4:29885035-30148874	0.940392	0.835813	0.652522	0.000393457	0.575045	0.000324664	0.830179	0.189978
NM_001270655; NM_001270656; NM_019248	Ntrk3	neurotrophic tyrosine kinase, receptor, type 3 (Ntrk3), mRNA	chr1:140868262-141239954	1.13249	0.640585	0.647644	0.00073223	0.550185	0.000324664	0.962985	0.857044
NM_053621	Magi2	membrane associated guanylate kinase, WW and PDZ domain containing 2 (Magi2), mRNA	chr4:10987830-12456503	0.970821	0.932461	0.642493	0.000393457	0.64433	0.000324664	0.975458	0.901969
NM_053888	Myt1l	Myelin transcription factor 1-like protein	chr6:57146299-57530068	0.998813	0.995758	0.637295	0.000393457	0.579766	0.000324664	0.910573	0.562275
NM_021589	Ntrk1	neurotrophic tyrosine kinase, receptor, type 1 (Ntrk1), mRNA	chr2:206548565-206565371	0.958363	0.935974	0.629774	0.0112633	0.586178	0.00428302	0.889085	0.610556
NM_133605	Camk2g	calcium/calmodulin-dependent protein kinase II gamma (Camk2g), mRNA	chr15:3669218-3724734	0.848779	0.419108	0.605562	0.000393457	0.587608	0.000324664	0.825839	0.170497
NM_001104528	Ephb1	Eph receptor B1 (Ephb1), mRNA	chr8:109782847-110218328	0.950914	0.86862	0.587784	0.000393457	0.529676	0.000324664	0.857902	0.295438
NM_001105729	Dpf1	Zinc finger protein neuro-d4	chr1:88427538-88437120	1.04679	0.878569	0.57514	0.000393457	0.441872	0.000324664	0.804853	0.121676
NM_001105917	Actl6b	actin-like 6B (Actl6b), mRNA	chr12:24211505-24227904	0.898165	0.681764	0.481788	0.000393457	0.61084	0.000324664	1.14217	0.393581
NM_032083	Chn1	chimerin 1 (Chn1), mRNA	chr3:66992185-67035054	1.0546	0.866687	0.446766	0.000393457	0.512568	0.000324664	1.21471	0.167334
NM_001136241	Ngef	neuronal guanine nucleotide exchange factor (Ngef), mRNA	chr9:94290728-94323295	0.959376	0.893107	0.347752	0.000393457	0.280383	0.000324664	0.774758	0.0596723
NM_001037365	Bex1	brain expressed, X-linked 1 (Bex1), mRNA	chr1:117724201-117725601	0.968569	0.933425	0.656575	0.000393457	0.963003	0.814711	1.42356	0.00719652
NM_001197023	RGD1307443	similar to mKIAA0319 protein (RGD1307443), mRNA	chr17:44033615-44094176	0.845295	0.522584	0.654513	0.00133785	0.840334	0.25981	1.0873	0.64884
NM_019272	Sema4f	sema domain, immunoglobulin domain (Ig), transmembrane domain (TM) and short cytoplasmic domain, (semaphorin) 4F (Sema4f), mRNA	chr4:178414270-178440640	0.925983	0.786441	0.650455	0.000393457	0.710365	0.00674602	1.01364	0.949118
NM_019197	Serpine2	serpin peptidase inhibitor, clade E (nexin, plasminogen activator inhibitor type 1), member 2 (Serpine2), mRNA	chr9:85312140-85375551	0.921309	0.746897	0.642806	0.000393457	0.738198	0.00848077	1.05942	0.737015
NM_031024	Dbn1	drebrin 1 (Dbn1), mRNA	chr17:11788596-11802569	0.944179	0.840816	0.640402	0.000393457	0.730104	0.00551858	1.0785	0.644884
NM_017166	Stmn1	stathmin 1 (Stmn1), mRNA	chr5:156466742-156472404	0.977409	0.947465	0.619662	0.000393457	0.847072	0.177402	1.33934	0.0246721
NM_001135878	Plxnb3	plexin B3 (Plxnb3), mRNA	chr1:152764183-152777321	0.847277	0.434534	0.579255	0.000393457	0.689679	0.00277728	1.01111	0.958254
NM_053428	Fgf13	fibroblast growth factor 13 (Fgf13), mRNA	chrX:142078582-142189620	0.951645	0.87065	0.573442	0.000393457	0.705084	0.00277728	1.17351	0.275711
NM_017345	L1cam	L1 cell adhesion molecule (L1cam), mRNA	chr1:152659412-152676122	0.908177	0.694686	0.571701	0.000393457	0.699579	0.0017736	1.11209	0.490075
NM_001042354; NM_001042356; NM_021739	Camk2b	calcium/calmodulin-dependent protein kinase II beta (Camk2b), mRNA	chr14:86893080-86982256	0.865444	0.538548	0.557989	0.000393457	0.686341	0.00109156	1.06569	0.729142
NM_138548	Nme1	NME/NM23 nucleoside diphosphate kinase 1 (Nme1), mRNA	chr10:81487114-81496485	1.06529	0.843997	1.00928	0.955992	1.51371	0.000603527	1.60136	0.00110534
NM_145098	Nrp1	neuropilin 1 (Nrp1), mRNA	chr19:71984686-72136036	0.892679	0.735243	1.02804	0.870868	1.75609	0.000324664	1.52824	0.00279879
NM_030869	Nrp2	neuropilin 2 (Nrp2), mRNA	chr9:69307749-69419329	1.15703	0.628973	1.20197	0.171489	1.50618	0.00336517	1.45209	0.012734
NM_031751	Shank1	SH3 and multiple ankyrin repeat domains 1 (Shank1), mRNA	chr1:101362267-101409488	0.826631	0.36135	0.819366	0.101256	0.623229	0.000324664	0.628943	0.00110534
NM_001105717	Dpysl2	dihydropyrimidinase-like 2 (Dpysl2), mRNA	chr15:48053078-48120298	1.13778	0.590064	1.02308	0.887665	0.589526	0.000324664	0.655505	0.00110534
NM_053379	Dcx	doublecortin (Dcx), mRNA	chrX:113551873-113628192	0.995087	0.98998	0.713716	0.00970131	0.497418	0.000324664	0.694882	0.00719652
NM_001107684	Rapgef2	Rap guanine nucleotide exchange factor (GEF) 2 (Rapgef2), mRNA	chr2:197171956-197285983	1.01675	0.962059	0.819961	0.103514	0.559328	0.000324664	0.694661	0.00198269
NM_138837	Pou3f3	POU class 3 homeobox 3 (Pou3f3), mRNA	chr9:49152035-49154632	0.940348	0.83683	0.814295	0.0998341	0.610755	0.000324664	0.706817	0.00772008
NM_030860	Mef2d	myocyte enhancer factor 2D (Mef2d), mRNA	chr2:206915180-206941044	0.904943	0.678998	0.821307	0.111467	0.64987	0.000324664	0.716655	0.00921296
NM_053484	Gas7	growth arrest specific 7 (Gas7), mRNA	chr10:53836470-53988130	0.966618	0.91862	0.726773	0.00701478	0.538564	0.000324664	0.718133	0.0100735
NM_001271226	Chd5	chromodomain helicase DNA binding protein 5 (Chd5), mRNA	chr5:173072774-173120770	0.909211	0.699113	0.732123	0.00720938	0.585913	0.000324664	0.728808	0.0110863
NM_178105	Gpm6a	glycoprotein m6a (Gpm6a), mRNA	chr16:39144852-39253973	1.06609	0.832308	0.668927	0.000393457	0.470068	0.000324664	0.750937	0.0329162
NM_001145469; NM_144745	Gpsm1	G-protein signaling modulator 1 (Gpsm1), mRNA	chr3:9127873-9155507	1.0148	0.969633	0.78177	0.0608185	0.58026	0.000324664	0.753337	0.0526455
NM_001163168; NM_012731	Ntrk2	neurotrophic tyrosine kinase, receptor, type 2 (Ntrk2), mRNA	chr17:8156431-8464522	1.03863	0.917399	0.794726	0.0622549	0.587647	0.000324664	0.768792	0.0617218
NM_031321	Slit3	slit homolog 3 (Drosophila) (Slit3), mRNA	chr10:19801598-20392415	0.858175	0.510931	0.707816	0.00510803	0.653678	0.0021934	0.793602	0.10269
NM_138846	Gpm6b	glycoprotein m6b (Gpm6b), mRNA	chrX:30000364-30041765	1.09686	0.727254	0.87255	0.285371	0.63562	0.000603527	0.800488	0.107383
NM_001039609	Fnbp1l	formin binding protein 1-like (Fnbp1l), mRNA	chr2:246053112-246141055	1.25152	0.318331	0.728973	0.0157538	0.64803	0.0021934	1.11543	0.532991
NM_001113521; NM_001113522; NM_053740	Arhgef7	Rho guanine nucleotide exchange factor (GEF) 7 (Arhgef7), mRNA	chr16:82479276-82557593	1.15817	0.571363	0.837996	0.226247	0.646948	0.000324664	0.895784	0.550518
NM_001100174	Arx	aristaless related homeobox (Arx), mRNA	chrX:62957561-62969942	1.05537	0.878719	0.713189	0.0103835	0.628258	0.000603527	0.929989	0.707824
NM_080885	Cdk5	cyclin-dependent kinase 5 (Cdk5), mRNA	chr4:7294308-7298791	1.00474	0.990922	0.762266	0.0242184	1.17359	0.237403	1.54924	0.00110534
NM_016989	Adcyap1	adenylate cyclase activating polypeptide 1 (Adcyap1), mRNA	chr9:121157240-121162440	1.00115	0.993803	0.938156	0.767127	1.47202	0.0581015	1.57667	0.0300447
NM_017353	Slc7a5	solute carrier family 7 (amino acid transporter light chain, L system), member 5 (Slc7a5), mRNA	chr19:65412969-65441647	1.20572	0.333468	1.43	0.00334934	0.682985	0.000324664	0.575831	0.00110534
Associative analysis of DEGs for all comparison groups was carried out according to the DAVID database.
Only those genes that decrease the expression of more than 1.5-fold from the baseline value and whose p-value lower 0.05 were selected for analysis.
Only those genes that increase the expression of more than 1.5-fold from the baseline value and whose p-value lower 0.05 were selected for analysis.
