# Supplementary material for: Genome-wide transcriptome analysis using RNA-Seq reveals a large number of differentially expressed genes in a transient MCAO rat model
Source: BMC Genomics. 2018 Sep 5;19:655. doi: 10.1186/s12864-018-5039-5 (PMC6125876; doi:10.1186/s12864-018-5039-5)
Supplement: Supplementary file 14 — Table S14. The RNA-Seq analysis of DEGs associated with the functional category “Proteasome”. (XLSX 13 kb) [file 12864_2018_5039_MOESM14_ESM.xlsx]

## Sheet: Лист1
Table S14. The RNA-Seq analysis of DEGs associated with the functional category “Proteasome”.
RefSeq ID	Gene symbol	Description	Locus	IR4.5 vs. SH4.5		IR24 vs. SH24		IR24 vs. IR4.5		SH24 vs. SH4.5
				Ratio	p-value	Ratio	p-value	Ratio	p-value	Ratio	p-value
NM_012708	Psmb9	proteasome (prosome, macropain) subunit, beta type, 9 (Psmb9), mRNA	chr20:6052971-6058393	1.09245	0.908549	2.02861	0.000393457	3.3542	0.000324664	1.80674	0.0454549
NM_080767	Psmb8	proteasome (prosome, macropain) subunit, beta type, 8 (Psmb8), mRNA	chr20:6070356-6073320	0.819335	0.680683	4.16316	0.000393457	5.72034	0.000324664	1.12794	0.694084
NM_017257	Psme2	Proteasome activator complex subunit 2	chr15:38155749-38160046	1.02775	0.946785	1.64475	0.000393457	1.75731	0.000324664	1.09955	0.599701
NM_001025637	Psmb10	proteasome (prosome, macropain) subunit, beta type 10 (Psmb10), mRNA	chr19:48776574-48779058	0.83742	0.615226	1.6166	0.000393457	2.42301	0.000324664	1.25707	0.230184
NM_017264	Psme1	proteasome (prosome, macropain) activator subunit 1 (Psme1), mRNA	chr15:38146265-38153351	0.852833	0.571363	1.54154	0.00073223	2.31896	0.000324664	1.28444	0.122195
NM_001108884	Psma8	proteasome (prosome, macropain) subunit, alpha type, 8 (Psma8), mRNA	chr18:6079005-6144199	0.898801	0.773683	1.56804	0.0292809	0.515124	0.00109156	0.295855	0.00110534
NM_130430	Psmd9	26S proteasome non-ATPase regulatory subunit 9	chr12:40670891-40699371	1.05805	0.866743	1.73501	0.000393457	1.38215	0.0109401	0.845104	0.293347
NM_001025689	Psmd14	proteasome (prosome, macropain) 26S subunit, non-ATPase, 14 (Psmd14), mRNA	chr3:54249937-54344886	1.04743	0.882746	1.59623	0.000393457	1.48204	0.0017736	0.974801	0.90549
NM_001106569	Psmd5	proteasome (prosome, macropain) 26S subunit, non-ATPase, 5 (Psmd5), mRNA	chr3:19235767-19253052	1.24729	0.309258	1.59451	0.00073223	1.24616	0.101673	0.977437	0.919169
NM_053532	Psmb7	proteasome (prosome, macropain) subunit, beta type 7 (Psmb7), mRNA	chr3:28115648-28176245	1.02974	0.931417	1.13862	0.304111	1.58372	0.000324664	1.43503	0.00198269
NM_031629	Psmb4	proteasome (prosome, macropain) subunit, beta type 4 (Psmb4), mRNA	chr2:215536944-215539631	0.980497	0.957935	1.29518	0.0274299	1.83853	0.000324664	1.39316	0.00603983
NM_057099	Psmb6	proteasome (prosome, macropain) subunit, beta type 6 (Psmb6), mRNA	chr10:56888971-56891279	0.912283	0.729937	1.09169	0.520029	1.61921	0.000324664	1.35526	0.0172298
NM_001105727	Psmb5	proteasome (prosome, macropain) subunit, beta type 5 (Psmb5), mRNA	chr15:37143057-37147105	0.802178	0.250817	0.95856	0.778309	1.62035	0.000324664	1.35784	0.0184209
NM_017281	Psma4	proteasome (prosome, macropain) subunit, alpha type 4 (Psma4), mRNA	chr8:58114614-58122075	1.04571	0.887049	1.25571	0.0579599	1.64342	0.000324664	1.37182	0.0202666
NM_017279	Psma2	proteasome (prosome, macropain) subunit, alpha type 2 (Psma2), mRNA	chr17:50791695-50802083	0.984692	0.966379	1.20277	0.136841	1.62285	0.000324664	1.33066	0.0326365
NM_057123	Psmc1	proteasome (prosome, macropain) 26S subunit, ATPase, 1 (Psmc1), mRNA	chr6:133350577-133362938	0.992623	0.98436	1.17652	0.188556	1.53488	0.000324664	1.29684	0.0452172
NM_001008217	Psma7	proteasome (prosome, macropain) subunit, alpha type 7 (Psma7), mRNA	chr3:181692297-181698641	0.974263	0.941227	1.15684	0.243941	1.50823	0.000603527	1.27178	0.0736234
NM_001004094; NM_017280	Psma3l	proteasome subunit alpha type 3-like (Psma3l), mRNA	chr6:102868508-102898751	1.15625	0.583746	1.32974	0.0372458	1.50873	0.00298142	1.31399	0.0802586
NM_033236	Psmc2	proteasome (prosome, macropain) 26S subunit, ATPase 2 (Psmc2), mRNA	chr4:9868268-9882520	1.06678	0.819578	1.28576	0.0269854	1.52055	0.000603527	1.26345	0.0876183
NM_031331	Psmd4	proteasome (prosome, macropain) 26S subunit, non-ATPase, 4 (Psmd4), mRNA	chr2:215692986-215702247	0.973891	0.939324	1.20567	0.125871	1.53529	0.000324664	1.24292	0.1188
NM_031595	Psmc3	proteasome (prosome, macropain) 26S subunit, ATPase 3 (Psmc3), mRNA	chr3:86585690-86591069	0.879346	0.567695	1.20109	0.13398	1.6645	0.000324664	1.22008	0.143809
NM_017285	Psmb3	proteasome (prosome, macropain) subunit, beta type 3 (Psmb3), mRNA	chr10:85437475-85444560	0.962087	0.91066	1.19485	0.154743	1.52217	0.000603527	1.2269	0.158002
NM_017278	Psma1	proteasome (prosome, macropain) subunit, alpha type 1 (Psma1), mRNA	chr1:190708744-190719764	0.997911	0.994462	1.34225	0.0124623	1.634	0.000324664	1.21744	0.173708
NM_001005875	Psmd12	proteasome (prosome, macropain) 26S subunit, non-ATPase, 12 (Psmd12), mRNA	chr10:95441588-95460233	1.02346	0.947925	1.39379	0.00286781	1.62813	0.000324664	1.19747	0.210142
NM_057122	Psmc4	proteasome (prosome, macropain) 26S subunit, ATPase, 4 (Psmc4), mRNA	chr1:86194918-86203235	0.960351	0.894443	1.33993	0.0142588	1.55736	0.00109156	1.11796	0.471372
Only those genes that decrease the expression of more than 1.5-fold from the baseline value and whose p-value lower 0.05 were selected for analysis.
Only those genes that increase the expression of more than 1.5-fold from the baseline value and whose p-value lower 0.05 were selected for analysis.
