# Supplementary material for: Genome-wide transcriptome analysis using RNA-Seq reveals a large number of differentially expressed genes in a transient MCAO rat model
Source: BMC Genomics. 2018 Sep 5;19:655. doi: 10.1186/s12864-018-5039-5 (PMC6125876; doi:10.1186/s12864-018-5039-5)
Supplement: Supplementary file 15 — Table S15. The RNA-Seq analysis of DEGs associated with the functional category “Ribosomal protein”. (XLSX 23 kb) [file 12864_2018_5039_MOESM15_ESM.xlsx]

## Sheet: Лист1
Table S15. The RNA-Seq analysis of DEGs associated with the functional category “Ribosomal protein”.
RefSeq ID	Gene symbol	Description	Locus	IR4.5 vs. SH4.5		IR24 vs. SH24		IR24 vs. IR4.5		SH24 vs. SH4.5
				Ratio	p-value	Ratio	p-value	Ratio	p-value	Ratio	p-value
NM_001192004	Rps6ka3	ribosomal protein S6 kinase polypeptide 3 (Rps6ka3), mRNA	chrX:37777187-37876841	1.58733	0.00784738	1.38069	0.0112633	1.03838	0.825957	1.19715	0.289571
NM_001276477	Rps27l	ribosomal protein S27-like (Rps27l), mRNA	chr8:77073997-77078933	1.19342	0.635629	2.88918	0.000393457	2.52741	0.000324664	1.04646	0.883665
NM_017138	Rpsa	ribosomal protein SA (Rpsa), mRNA	chr8:128006813-128010671	0.861445	0.483939	1.60351	0.000393457	2.02352	0.000324664	1.08794	0.602002
NM_031838	Rps2	ribosomal protein S2 (Rps2), mRNA	chr10:13903898-13905748	0.886135	0.604501	1.59389	0.000393457	2.07557	0.000324664	1.15514	0.327719
NM_022402	Rplp0	ribosomal protein, large, P0 (Rplp0), mRNA	chr12:48588974-48592243	0.831229	0.331976	1.58734	0.000393457	2.03708	0.000324664	1.06799	0.700776
NM_031102	Rpl18	ribosomal protein L18 (Rpl18), mRNA	chr1:102779741-102782383	0.863687	0.488497	1.54223	0.000393457	2.05274	0.000324664	1.15068	0.340023
NM_001007603	Rps20	ribosomal protein S20 (Rps20), mRNA	chr5:21486033-21487196	0.867126	0.500258	1.51529	0.000393457	1.91173	0.000324664	1.09582	0.570196
NM_001010962	Rps6kb2	ribosomal protein S6 kinase, polypeptide 2 (Rps6kb2), mRNA	chr1:226276851-226283539	1.30258	0.238984	0.623372	0.000393457	0.562387	0.000324664	1.17914	0.342188
NM_031105	Rpl36al	ribosomal protein L36a-like (Rpl36al), mRNA	chr18:1551748-1553143	0.880759	0.617691	1.18736	0.167383	2.03603	0.000324664	1.51306	0.00110534
NM_001077592	Rpl38	ribosomal protein L38 (Rpl38), mRNA	chr10:102858163-102861799	0.993574	0.987152	1.05329	0.717013	1.62153	0.000324664	1.53184	0.00110534
NM_001169146	Rps16	ribosomal protein S16 (Rps16), mRNA	chr1:86620607-86623553	0.939407	0.824058	1.104	0.462239	1.7648	0.000324664	1.50356	0.00110534
NM_001007600	Rps4x	ribosomal protein S4, X-linked (Rps4x), mRNA	chrX:72916029-72919513	0.917692	0.730722	1.31473	0.0179839	2.01733	0.000324664	1.4105	0.00424527
NM_031065	Rpl10a	ribosomal protein L10A (Rpl10a), mRNA	chr20:10108669-10111228	0.909358	0.69882	1.47128	0.00073223	2.27019	0.000324664	1.40574	0.00486416
NM_001106770	Mrpl54	mitochondrial ribosomal protein L54 (Mrpl54), mRNA	chr7:11488464-11490985	0.83037	0.46943	1.05713	0.714532	1.87792	0.000324664	1.47667	0.00603983
NM_031104	Rpl22	ribosomal protein L22 (Rpl22), mRNA	chr5:173059733-173066458	0.966689	0.925306	1.38637	0.00448469	2.02085	0.000324664	1.41175	0.00874737
NM_031709	Rps12	ribosomal protein S12 (Rps12), mRNA	chr1:24229987-24232144	0.852704	0.439933	1.27452	0.0371353	2.02386	0.000324664	1.35621	0.0135706
NM_001105831	Mrpl27	mitochondrial ribosomal protein L27 (Mrpl27), mRNA	chr10:82194188-82199949	0.805902	0.406358	1.18455	0.207788	2.09603	0.000324664	1.42883	0.0139601
NM_001108289	Mrps23	mitochondrial ribosomal protein S23	chr10:74569617-74577376	0.941694	0.883032	1.05607	0.749412	1.66306	0.000324664	1.48585	0.0139601
NM_001128065	Rpl36a	ribosomal protein L36a (Rpl36a), mRNA	chrX:105292220-105294934	0.83231	0.366114	1.31882	0.0175275	2.17985	0.000324664	1.37627	0.0160687
NM_001105788	Rpl26	60S ribosomal protein L26	chr10:55234858-55238391	0.894096	0.631517	1.06549	0.652626	1.59547	0.000324664	1.34026	0.0164084
NM_201415	Rpl17	ribosomal protein L17 (Rpl17), mRNA	chr18:70108977-70112083	1.02718	0.937036	1.17559	0.188795	1.54301	0.000324664	1.35071	0.020516
NM_001106290	Rpl27a	ribosomal protein L27a (Rpl27a), mRNA	chr1:181121467-181124486	0.958547	0.884135	1.20717	0.11745	1.68794	0.000324664	1.34273	0.0212043
NM_031101	Rpl13	ribosomal protein L13 (Rpl13), mRNA	chr19:66622823-66625371	0.863527	0.485597	1.21677	0.103873	1.8791	0.000324664	1.33537	0.0260753
NM_001105782	Mrpl55	mitochondrial ribosomal protein L55 (Mrpl55), mRNA	chr10:45308879-45312028	0.832185	0.545069	1.04236	0.808492	1.74871	0.000324664	1.39728	0.0338178
NM_053971	Rpl6	ribosomal protein L6 (Rpl6), mRNA	chr12:42744694-42748241	0.985216	0.966379	1.3113	0.016878	1.72649	0.000324664	1.29959	0.0431518
NM_001025739	Rpl11	ribosomal protein L11 (Rpl11), mRNA	chr5:158155381-158158591	0.8936	0.629074	1.31906	0.0167395	1.92189	0.000324664	1.30466	0.0447381
NM_139114	Rpl15	ribosomal protein L15 (Rpl15), mRNA	chr15:12250775-12254212	0.972495	0.935188	1.27978	0.0333007	1.70011	0.000324664	1.29392	0.0459264
NM_001108567	Rpl34	ribosomal protein L34 (Rpl34), mRNA	chr2:254401915-254405647	0.841804	0.385902	1.16713	0.209462	1.79749	0.000324664	1.29849	0.0461299
NM_031103	Rpl19	ribosomal protein L19 (Rpl19), mRNA	chr10:85767183-85774814	0.893129	0.620334	1.19239	0.154379	1.72148	0.000324664	1.29176	0.0519004
NM_022697	Rpl28	ribosomal protein L28 (Rpl28), mRNA	chr1:75912935-75915497	0.866004	0.488719	1.24746	0.0628308	1.84	0.000324664	1.27883	0.0567466
NM_022510	Rpl4	ribosomal protein L4 (Rpl4), mRNA	chr8:68827917-68833041	1.04229	0.891114	1.38743	0.00577034	1.70275	0.000324664	1.28199	0.059498
NM_031112	Rps24	ribosomal protein S24 (Rps24), mRNA	chr16:752375-756963	0.936103	0.806348	1.38069	0.00426564	1.89	0.000324664	1.28326	0.062194
NM_213557	Rps18	ribosomal protein S18 (Rps18), mRNA	chr20:7500486-7504165	0.964125	0.906497	1.3423	0.00970131	1.7847	0.000324664	1.28442	0.0627354
NM_022515	Rpl24	ribosomal protein L24 (Rpl24), mRNA	chr11:50298774-50304113	0.924245	0.757241	1.22178	0.0938175	1.67197	0.000324664	1.26677	0.0716774
NM_022504	Rpl36	ribosomal protein L36 (Rpl36), mRNA	chr9:9438154-9438908	0.795576	0.199995	1.31854	0.0170398	2.09852	0.000324664	1.26815	0.0756635
NM_001105781	Mrpl22	mitochondrial ribosomal protein L22 (Mrpl22), mRNA	chr10:43395541-43405875	1.02493	0.961318	1.12282	0.487212	1.50596	0.0145112	1.37597	0.0760671
NM_001107567	Mrpl21	mitochondrial ribosomal protein L21 (Mrpl21), mRNA	chr1:225399843-225408322	0.907493	0.81629	1.03172	0.872896	1.53967	0.011073	1.35742	0.0848848
NM_001007599	Rpl23	ribosomal protein L23 (Rpl23), mRNA	chr10:85510908-85514870	0.969454	0.925306	1.49521	0.000393457	1.9242	0.000324664	1.24936	0.0870552
NM_001012739; NM_001160231; NM_001160232	Fau	Finkel-Biskis-Reilly murine sarcoma virus (FBR-MuSV) ubiquitously expressed (Fau), mRNA	chr1:228355747-228357266	0.854495	0.453062	1.03707	0.808611	1.52238	0.000603527	1.25582	0.0909697
NM_031687	Uba52	ubiquitin A-52 residue ribosomal protein fusion product 1 (Uba52), mRNA	chr16:20524449-20526606	0.786321	0.151068	1.07209	0.62569	1.69742	0.000324664	1.24687	0.092458
NM_001009239	Rps3	ribosomal protein S3 (Rps3), mRNA	chr1:170637727-170643027	0.865109	0.488719	1.18602	0.159406	1.70651	0.000324664	1.24617	0.101065
NM_017153	Rps3a	ribosomal protein S3a (Rps3a), mRNA	chr2:204831251-204835621	0.908327	0.686915	1.29119	0.0295643	1.74622	0.000324664	1.23087	0.119477
NM_013224	Rps26	ribosomal protein S26 (Rps26), mRNA	chr7:3025735-3027286	0.85126	0.432647	1.38723	0.0038002	2.00504	0.000324664	1.23241	0.122126
NM_022529	Mrpl23	mitochondrial ribosomal protein L23 (Mrpl23), mRNA	chr1:222596333-222604103	0.828033	0.541686	1.15154	0.345088	1.78384	0.000324664	1.28334	0.14104
NM_017151	Rps15	ribosomal protein S15 (Rps15), mRNA	chr7:12451928-12453368	0.799198	0.204775	1.17341	0.190326	1.78673	0.000324664	1.21832	0.142665
NM_173340	Rpl13a	ribosomal protein L13A (Rpl13a), mRNA	chr1:102186219-102188910	0.899505	0.654583	1.1145	0.414429	1.51138	0.000603527	1.22169	0.144149
NM_031706	Rps8	ribosomal protein S8 (Rps8), mRNA	chr5:139813892-139816579	0.913209	0.713588	1.30079	0.0227494	1.71067	0.000324664	1.20317	0.184848
NM_017150	Rpl29	ribosomal protein L29 (Rpl29), mRNA	chr8:114495463-114497498	0.844262	0.386388	1.18396	0.169888	1.67754	0.000324664	1.19904	0.192001
NM_139083	Rpl41	ribosomal protein L41 (Rpl41), mRNA	chr7:2946525-2947605	0.850219	0.421416	1.16311	0.234816	1.63078	0.000324664	1.19406	0.201479
NM_022672	Rps14	ribosomal protein S14 (Rps14), mRNA	chr18:55276796-55281581	0.851308	0.43103	1.16342	0.224033	1.60345	0.000324664	1.17464	0.250109
NM_212511	Rpl35	ribosomal protein L35 (Rpl35), mRNA	chr3:28516638-28519600	0.854541	0.439389	1.1193	0.388367	1.53715	0.000324664	1.17552	0.254454
NM_022949	Rpl14	ribosomal protein L14 (Rpl14), mRNA	chr8:128438420-128441293	0.933367	0.798631	1.44138	0.00104443	1.81134	0.000324664	1.17506	0.255066
NM_001106205	Mrpl18	mitochondrial ribosomal protein L18 (Mrpl18), mRNA	chr1:51713672-51718630	0.920727	0.819578	1.15235	0.316164	1.50741	0.00355794	1.20645	0.264297
NM_031110	Rps11	ribosomal protein S11 (Rps11), mRNA	chr1:102182149-102184258	0.919361	0.736782	1.23957	0.0766474	1.57489	0.000324664	1.17009	0.265344
NM_078617	Rps23	ribosomal protein S23 (Rps23), mRNA	chr2:19699471-19701042	0.922611	0.752299	1.22796	0.0855573	1.55131	0.000324664	1.16764	0.271334
NM_001005528	Rps25	ribosomal protein s25 (Rps25), mRNA	chr8:47346316-47348693	0.945639	0.846446	1.23109	0.086421	1.51436	0.000324664	1.16488	0.283232
NM_130432	Rps13	ribosomal protein S13 (Rps13), mRNA	chr1:192299621-192302051	0.915779	0.728291	1.44176	0.00161471	1.83242	0.000324664	1.166	0.291503
NM_017152	Rps17	ribosomal protein S17 (Rps17), mRNA	chr1:144109685-144112272	0.911422	0.707998	1.31321	0.0173677	1.65923	0.000324664	1.15358	0.32014
NM_001100534	Rpl7	ribosomal protein L7 (Rpl7), mRNA	chr5:2621854-2624862	0.905433	0.675968	1.30628	0.0218442	1.66107	0.000324664	1.15317	0.328948
NM_001106239	Mrps12	mitochondrial ribosomal protein S12 (Mrps12), mRNA	chr1:88101811-88104707	0.716683	0.232652	1.06941	0.708209	1.8018	0.00085914	1.20963	0.338691
NM_001109198	Rpl12	ribosomal protein L12 (Rpl12), mRNA	chr3:17346210-17348585	0.922113	0.75568	1.27511	0.0353752	1.57992	0.000324664	1.14483	0.360053
NM_022514	Rpl27	ribosomal protein L27 (Rpl27), mRNA	chr10:89151144-89154579	0.917617	0.736782	1.31271	0.020348	1.6329	0.000324664	1.14328	0.365564
NM_001105730	Rps28	ribosomal protein S28 (Rps28), mRNA	chr7:18859670-18861040	0.842338	0.397017	1.30414	0.0189293	1.7528	0.000324664	1.13387	0.401855
NM_031109	Rps10	ribosomal protein S10 (Rps10), mRNA	chr20:9418115-9422686	0.831482	0.345442	1.17072	0.206559	1.58573	0.000324664	1.12811	0.423924
NM_212510	Rpl18a	ribosomal protein L18A (Rpl18a), mRNA	chr16:20150820-20152827	0.838263	0.366413	1.47161	0.00073223	1.97695	0.000324664	1.12676	0.426651
NM_001077530	Mrps22	mitochondrial ribosomal protein S22 (Mrps22), mRNA	chr8:106047828-106060998	0.933872	0.866687	1.2124	0.174689	1.50222	0.00772162	1.15997	0.427995
NM_001007604	Rplp1	ribosomal protein, large, P1 (Rplp1), mRNA	chr8:66594523-66595857	0.797891	0.217383	1.13038	0.345697	1.59701	0.000324664	1.12871	0.436336
NM_031570	Rps7	ribosomal protein S7 (Rps7), mRNA	chr6:56601560-56606425	0.819291	0.280381	1.11895	0.39064	1.52793	0.000324664	1.12081	0.453865
NM_013226	Rpl32	ribosomal protein L32 (Rpl32), mRNA	chr4:210999038-211002603	0.827264	0.31168	1.206	0.125317	1.62596	0.000324664	1.11725	0.465019
NM_001277243; NM_001277244	Rps5	ribosomal protein S5 (Rps5), mRNA	chr1:66471607-66475905	0.815808	0.262465	1.3755	0.00468593	1.8814	0.000324664	1.11725	0.473567
NM_012875	Rpl39	ribosomal protein L39 (Rpl39), mRNA	chrX:123841668-123844604	0.826054	0.335166	1.44457	0.000393457	1.59225	0.000324664	0.911761	0.572157
NM_031113	Rps27a	ribosomal protein S27a (Rps27a), mRNA	chr14:113632953-113634784	0.857949	0.461906	1.21444	0.108125	1.54189	0.000324664	1.09055	0.590596
NM_198753	Rpl3	ribosomal protein L3 (Rpl3), mRNA	chr7:121287082-121292461	0.894611	0.632161	1.30837	0.0209789	1.57789	0.000324664	1.08053	0.640077
NM_031099	Rpl5	ribosomal protein L5 (Rpl5), mRNA	chr14:2861179-2867612	0.934024	0.801161	1.49205	0.000393457	1.70589	0.000324664	1.06924	0.689527
NM_212534	Mrps18b	mitochondrial ribosomal protein S18B (Mrps18b), mRNA	chr20:5442392-5448452	0.953412	0.895376	1.48083	0.00104443	1.61841	0.000324664	1.04273	0.846956
NM_001108048	Rps6ka5	ribosomal protein S6 kinase, polypeptide 5 (Rps6ka5), mRNA	chr6:133782183-133959292	1.11073	0.670598	0.693	0.00215492	0.418709	0.000324664	0.672317	0.00110534
NM_057128	Rps6ka2	ribosomal protein S6 kinase polypeptide 2 (Rps6ka2), mRNA	chr1:54609624-54747731	1.03806	0.906038	0.891049	0.385471	0.624887	0.000324664	0.728986	0.0105793
NM_001017380	Cyld	Cyld CYLD lysine 63 deubiquitinase	chr19:30298219-30357107	1.00824	0.981431	0.713944	0.0038002	0.662679	0.00085914	0.937128	0.711959
NM_001109428	Mrpl20	mitochondrial ribosomal protein L20 (Mrpl20), mRNA	chr5:176723858-176728389	0.989659	0.979001	0.930598	0.619302	1.4371	0.0048215	1.53095	0.00110534
NM_001106633	Mrpl15	mitochondrial ribosomal protein L15 (Mrpl15), mRNA	chr5:19392173-19403455	1.12119	0.750306	0.93933	0.707172	1.40685	0.0282317	1.68336	0.00110534
Associative analysis of DEGs for all comparison groups was carried out according to the DAVID database.
Only those genes that decrease the expression of more than 1.5-fold from the baseline value and whose p-value lower 0.05 were selected for analysis.
Only those genes that increase the expression of more than 1.5-fold from the baseline value and whose p-value lower 0.05 were selected for analysis.
