# Supplementary material for: Genome-wide transcriptome analysis using RNA-Seq reveals a large number of differentially expressed genes in a transient MCAO rat model
Source: BMC Genomics. 2018 Sep 5;19:655. doi: 10.1186/s12864-018-5039-5 (PMC6125876; doi:10.1186/s12864-018-5039-5)
Supplement: Supplementary file 16 — Table S16. The RNA-Seq analysis of DEGs associated with the functional category “Stress response”. (XLSX 17 kb) [file 12864_2018_5039_MOESM16_ESM.xlsx]

## Sheet: Лист1
Table S16. The RNA-Seq analysis of DEGs associated with the functional category “Stress response”.
RefSeq ID	Gene symbol	Description	Locus	IR4.5 vs. SH4.5		IR24 vs. SH24		IR24 vs. IR4.5		SH24 vs. SH4.5
				Ratio	p-value	Ratio	p-value	Ratio	p-value	Ratio	p-value
NM_012966	Hspe1	heat shock protein 1 (chaperonin 10) (Hspe1), mRNA	chr9:61372461-61375655	1.53455	0.00199963	1.75465	0.000393457	1.73962	0.000324664	1.52497	0.00110534
NM_031970	Hspb1	heat shock protein B1 (Hspb1), mRNA	chr12:25837102-25838663	2.44462	0.00199963	33.5679	0.000393457	12.9487	0.000324664	0.945047	0.82929
NM_001011901	Hsph1	heat shock 105/110 protein 1 (Hsph1), mRNA	chr12:8423545-8442481	2.4955	0.00199963	2.54536	0.000393457	1.24318	0.0936029	1.22212	0.140452
NM_133546	Ppp1r15a	protein phosphatase 1, regulatory subunit 15A (Ppp1r15a), mRNA	chr1:102590676-102593734	3.11994	0.00199963	2.00444	0.000393457	0.914261	0.526138	1.42547	0.0225269
NM_031971; NM_212504	Hspa1a; Hspa1b	heat shock 70kD protein 1A (Hspa1a), mRNA; heat shock 70kD protein 1B (mapped) (Hspa1b), mRNA	chr20:6718276-7038454	42.3388	0.00199963	82.7266	0.000393457	0.845735	0.462891	0.43441	0.244972
NM_013005	Pik3r1	phosphoinositide-3-kinase, regulatory subunit 1 (alpha) (Pik3r1), mRNA	chr2:50895263-50965217	1.52345	0.00366034	1.09816	0.51942	0.567242	0.000324664	0.788601	0.102006
NM_031512	Il1b	interleukin 1 beta (Il1b), mRNA	chr3:128133928-128140351	9.09681	0.0142079	8.27145	1	0.417796	0.00928154	0.460001	1
NM_001077671	Zc3h12a	zinc finger CCCH type containing 12A (Zc3h12a), mRNA	chr5:146878970-146887760	2.78325	0.00366034	1.3372	0.211265	0.814473	0.383343	1.70006	1
NM_022242	Fam129a	family with sequence similarity 129, member A (Fam129a), mRNA	chr13:73927636-74076143	1.4313	1	2.8908	0.000393457	1.81435	0.00739976	0.899303	1
NM_021863	Hspa2	heat shock protein 2 (Hspa2), mRNA	chr6:108825980-108936519	1.30395	0.444207	2.82455	0.000393457	1.97942	0.000324664	0.915512	0.796539
NM_053612	Hspb8	heat shock protein B8 (Hspb8), mRNA	chr12:47717761-47731883	1.06518	0.848267	2.54328	0.000393457	2.26731	0.000324664	0.949091	0.79418
NM_017173	Serpinh1	serpin peptidase inhibitor, clade H (heat shock protein 47), member 1, (collagen binding protein 1) (Serpinh1), mRNA	chr1:170503467-170510765	1.24899	0.252939	2.43616	0.000393457	2.84883	0.000324664	1.46326	0.00198269
NM_053696	Rbm3	RNA binding motif (RNP1, RRM) protein 3 (Rbm3), mRNA	chrX:15882064-15885500	1.29213	0.152358	1.79707	0.000393457	0.844982	0.201428	0.609857	0.00110534
NM_175761	Hsp90aa1	heat shock protein 90, alpha (cytosolic), class A member 1 (Hsp90aa1), mRNA	chr6:144182011-144187540	1.44236	0.0352748	2.03077	0.000393457	1.38773	0.022418	0.987156	0.953054
NM_001108128	Chordc1	cysteine and histidine-rich domain (CHORD)-containing 1 (Chordc1), mRNA	chr8:17494920-17518882	1.29387	0.162358	1.87634	0.000393457	1.33516	0.0198963	0.922566	0.644944
NM_019231	Mapk13	mitogen activated protein kinase 13 (Mapk13), mRNA	chr20:8272097-8281191	0.922214	0.878115	1.50476	0.151263	0.517032	0.00942314	0.31769	0.00198269
NM_022528	Hif3a	hypoxia inducible factor 3, alpha subunit (Hif3a), mRNA	chr1:80223833-80245130	0.963084	0.947262	3.09228	1	0.230441	0.000324664	0.0716564	0.00603983
NM_001107920	Map3k7	Mitogen-activated protein kinase kinase kinase 7	chr9:113540004-113597318	1.30069	0.180269	0.760691	0.0528805	0.392812	0.000324664	0.672991	0.00486416
NM_031147	Cirbp	cold inducible RNA binding protein (Cirbp), mRNA	chr7:12571309-12575127	1.0928	0.734317	0.723274	0.00598593	0.566024	0.000324664	0.856639	0.298011
Associative analysis of DEGs for all comparison groups was carried out according to the DAVID database.
Only those genes that decrease the expression of more than 1.5-fold from the baseline value and whose p-value lower 0.05 were selected for analysis.
Only those genes that increase the expression of more than 1.5-fold from the baseline value and whose p-value lower 0.05 were selected for analysis.

## Sheet: Лист2
0	0	0	0	1	1	2	2	3	3	4	4
id	sym	desc	locus	IL3	qMIL3	IG24	qMIG24	I24/I3	qMI24/I3	G24/L3	qMG24/L3
NM_022242	Fam129a	family with sequence similarity 129, member A (Fam129a), mRNA	chr13:73927636-74076143	1.4313	1	2.8908	0.000393457	1.81435	0.00739976	0.899303	1
NM_021863	Hspa2	heat shock protein 2 (Hspa2), mRNA	chr6:108825980-108936519	1.30395	0.444207	2.82455	0.000393457	1.97942	0.000324664	0.915512	0.796539
NM_013005	Pik3r1	phosphoinositide-3-kinase, regulatory subunit 1 (alpha) (Pik3r1), mRNA	chr2:50895263-50965217	1.52345	0.00366034	1.09816	0.51942	0.567242	0.000324664	0.788601	0.102006
NM_053612	Hspb8	heat shock protein B8 (Hspb8), mRNA	chr12:47717761-47731883	1.06518	0.848267	2.54328	0.000393457	2.26731	0.000324664	0.949091	0.79418
NM_012966	Hspe1	heat shock protein 1 (chaperonin 10) (Hspe1), mRNA	chr9:61372461-61375655	1.53455	0.00199963	1.75465	0.000393457	1.73962	0.000324664	1.52497	0.00110534
NM_017173	Serpinh1	serpin peptidase inhibitor, clade H (heat shock protein 47), member 1, (collagen binding protein 1) (Serpinh1), mRNA	chr1:170503467-170510765	1.24899	0.252939	2.43616	0.000393457	2.84883	0.000324664	1.46326	0.00198269
NM_031970	Hspb1	heat shock protein B1 (Hspb1), mRNA	chr12:25837102-25838663	2.44462	0.00199963	33.5679	0.000393457	12.9487	0.000324664	0.945047	0.82929
NM_001011901	Hsph1	heat shock 105/110 protein 1 (Hsph1), mRNA	chr12:8423545-8442481	2.4955	0.00199963	2.54536	0.000393457	1.24318	0.0936029	1.22212	0.140452
NM_175761	Hsp90aa1	heat shock protein 90, alpha (cytosolic), class A member 1 (Hsp90aa1), mRNA	chr6:144182011-144187540	1.44236	0.0352748	2.03077	0.000393457	1.38773	0.022418	0.987156	0.953054
NM_001107920	Map3k7	no definition	chr9:113540004-113597318	1.30069	0.180269	0.760691	0.0528805	0.392812	0.000324664	0.672991	0.00486416
NM_001193568; NM_001193569; NM_019232	Sgk1; Sgk1; Sgk1	serum/glucocorticoid regulated kinase 1 (Sgk1), transcript variant 1, mRNA; serum/glucocorticoid regulated kinase 1 (Sgk1), transcript variant 2, mRNA; serum/glucocorticoid regulated kinase 1 (Sgk1), transcript variant 3, mRNA	chr1:25652750-25660866	1.46756	0.0051419	1.45223	0.00334934	0.737205	0.0078601	0.743981	0.0459264
NM_001077671	Zc3h12a	zinc finger CCCH type containing 12A (Zc3h12a), mRNA	chr5:146878970-146887760	2.78325	0.00366034	1.3372	0.211265	0.814473	0.383343	1.70006	1
NM_001108128	Chordc1	cysteine and histidine-rich domain (CHORD)-containing 1 (Chordc1), mRNA	chr8:17494920-17518882	1.29387	0.162358	1.87634	0.000393457	1.33516	0.0198963	0.922566	0.644944
NM_053696	Rbm3	RNA binding motif (RNP1, RRM) protein 3 (Rbm3), mRNA	chrX:15882064-15885500	1.29213	0.152358	1.79707	0.000393457	0.844982	0.201428	0.609857	0.00110534
NM_133546	Ppp1r15a	protein phosphatase 1, regulatory subunit 15A (Ppp1r15a), mRNA	chr1:102590676-102593734	3.11994	0.00199963	2.00444	0.000393457	0.914261	0.526138	1.42547	0.0225269
NM_031971; NM_212504	unknown; unknown	heat shock 70kD protein 1A (Hspa1a), mRNA; heat shock 70kD protein 1B (mapped) (Hspa1b), mRNA	chr20:6718276-7038454	42.3388	0.00199963	82.7266	0.000393457	0.845735	0.462891	0.43441	0.244972
NM_019231	Mapk13	mitogen activated protein kinase 13 (Mapk13), mRNA	chr20:8272097-8281191	0.922214	0.878115	1.50476	0.151263	0.517032	0.00942314	0.31769	0.00198269
NM_022528	Hif3a	hypoxia inducible factor 3, alpha subunit (Hif3a), mRNA	chr1:80223833-80245130	0.963084	0.947262	3.09228	1	0.230441	0.000324664	0.0716564	0.00603983
NM_031147	Cirbp	cold inducible RNA binding protein (Cirbp), mRNA	chr7:12571309-12575127	1.0928	0.734317	0.723274	0.00598593	0.566024	0.000324664	0.856639	0.298011
