# Supplementary material for: Genome-wide transcriptome analysis using RNA-Seq reveals a large number of differentially expressed genes in a transient MCAO rat model
Source: BMC Genomics. 2018 Sep 5;19:655. doi: 10.1186/s12864-018-5039-5 (PMC6125876; doi:10.1186/s12864-018-5039-5)
Supplement: Supplementary file 17 — Table S17. The RNA-Seq analysis of DEGs associated with the functional category “Synapse”. (XLSX 29 kb) [file 12864_2018_5039_MOESM17_ESM.xlsx]

## Sheet: Лист1
Table S17. The RNA-Seq analysis of DEGs associated with the functional category “Synapse”.
RefSeq ID	Gene symbol	Description	Locus	IR4.5 vs. SH4.5		IR24 vs. SH24		IR24 vs. IR4.5		SH24 vs. SH4.5
				Ratio	p-value	Ratio	p-value	Ratio	p-value	Ratio	p-value
NM_138894	Grasp	GRP1 (general receptor for phosphoinositides 1)-associated scaffold protein (Grasp), mRNA	chr7:140670665-140678432	1.9264	0.00199963	0.695983	0.00682061	0.369632	0.000324664	1.02534	0.915149
NM_001107254	Samd4a	Protein Smaug homolog 1	chr15:27721128-27820974	2.14423	0.00199963	1.37745	0.0316016	0.607709	0.000324664	0.946381	0.828359
NM_001107197	Igsf9	immunoglobulin superfamily, member 9 (Igsf9), mRNA	chr13:95389057-95405643	3.41255	0.00199963	0.636086	1	0.218416	0.000324664	1.17768	1
NM_021851	Lin7c	lin-7 homolog C (C, elegans) (Lin7c), mRNA	chr3:107611031-107618344	1.1138	0.785581	1.83822	0.000393457	1.33593	0.0787499	0.810074	0.308427
NM_013133	Glra1	glycine receptor, alpha 1 (Glra1), mRNA	chr10:40687416-40784393	1.38738	1	1.82733	0.0275804	1.266	0.413484	0.959485	1
NM_001106525	Snph	Syntaphilin	chr3:153455881-153496985	0.789908	0.17136	0.662564	0.000393457	0.660147	0.000324664	0.787989	0.0729512
NM_001108721	Prima1	proline rich membrane anchor 1 (Prima1), mRNA	chr6:136279361-136330870	1.33494	0.131558	0.660043	0.00133785	0.509278	0.000324664	1.03196	0.885596
NM_153470	Lzts1	leucine zipper, putative tumor suppressor 1 (Lzts1), mRNA	chr16:22147126-22202136	0.769367	0.100079	0.652886	0.000393457	0.590224	0.000324664	0.695625	0.00357674
NM_053473	Ppp1r9a	protein phosphatase 1, regulatory subunit 9A (Ppp1r9a), mRNA	chr4:29885035-30148874	0.940392	0.835813	0.652522	0.000393457	0.575045	0.000324664	0.830179	0.189978
NM_024379	Grid2	glutamate receptor, ionotropic, delta 2 (Grid2), mRNA	chr4:158857418-160229216	0.99846	0.995758	0.651841	0.00104443	0.560208	0.000324664	0.858787	0.375186
NM_053621	Magi2	membrane associated guanylate kinase, WW and PDZ domain containing 2 (Magi2), mRNA	chr4:10987830-12456503	0.970821	0.932461	0.642493	0.000393457	0.64433	0.000324664	0.975458	0.901969
NM_001270602; NM_001270603; NM_001270605; NM_001270606; NM_001270608; NM_001270610; NM_017010	Grin1	glutamate receptor, ionotropic, N-methyl D-aspartate 1 (Grin1), transcript variant 1, mRNA	chr3:2487838-2516076	0.873285	0.548703	0.640657	0.000393457	0.662803	0.000324664	0.904498	0.528976
NM_001025114	Wasf1	WAS protein family, member 1 (Wasf1), mRNA	chr20:50107710-50155913	0.917835	0.73287	0.633111	0.000393457	0.620939	0.000324664	0.901994	0.506282
NM_020093	Park2	parkinson protein 2, E3 ubiquitin protein ligase (Park2), mRNA	chr1:49684357-50873567	1.33836	0.464977	0.632072	0.0346278	0.587061	0.0198963	1.24744	0.406352
NM_021695	Synpo	synaptopodin (Synpo), mRNA	chr18:55104199-55125190	1.08194	0.766287	0.622276	0.000393457	0.421563	0.000324664	0.734874	0.0168055
NM_022282	Dlg2	discs, large homolog 2 (Drosophila) (Dlg2), mRNA	chr1:161406478-163514243	1.05423	0.91066	0.619082	0.00970131	0.479469	0.000324664	0.818022	0.400595
NM_001005244; NM_001005246; NM_012698	Dmd	dystrophin (Dmd), transcript variant Dp71ab, mRNA	chrX:53540768-53697914	1.14593	0.650468	0.612222	0.000393457	0.63398	0.00277728	1.19096	0.308248
NM_020088	Tenm2	Teneurin-2	chr10:20716457-21659087	0.985559	0.966594	0.607716	0.000393457	0.534515	0.000324664	0.868344	0.338691
NM_001276470	Prrt2	proline-rich transmembrane protein 2 (Prrt2), transcript variant 1, mRNA	chr1:205431759-205435350	0.921321	0.771236	0.606309	0.000393457	0.621126	0.000324664	0.946186	0.77285
NM_053901	Dlgap2	discs, large (Drosophila) homolog-associated protein 2 (Dlgap2), mRNA	chr16:79447601-80163271	1.41664	0.0499583	0.604573	0.000393457	0.35072	0.000324664	0.82342	0.231022
NM_001004133; NM_133440; NM_133441; NM_201350	Shank	SH3 and multiple ankyrin repeat domains 2 (Shank2), transcript variant 1, mRNA	chr1:224028790-224449190	0.905008	0.68042	0.602155	0.000393457	0.578269	0.000324664	0.870562	0.346369
NM_001113409; NM_181092	Syngap1	synaptic Ras GTPase activating protein 1 (Syngap1), transcript variant 2, mRNA	chr20:7594613-7623865	0.800365	0.212651	0.600706	0.000393457	0.595639	0.000324664	0.794673	0.0813491
NM_138835	Syt12	synaptotagmin XII (Syt12), mRNA	chr1:226557950-226587017	0.843092	0.551936	0.599058	0.00073223	0.655387	0.00818427	0.924429	0.707824
NM_175754	Agrn	agrin (Agrn), mRNA	chr5:177063798-177085091	0.946808	0.849272	0.592657	0.000393457	0.571453	0.000324664	0.914872	0.581783
NM_001270576; NM_030991	Snap25	synaptosomal-associated protein 25 (Snap25), transcript variant 2, mRNA	chr3:136182050-136269422	1.22914	0.352718	0.589131	0.000393457	0.590724	0.000324664	1.23747	0.144331
NM_019375	Sept3	septin 3 (Sept3), mRNA	chr7:123491252-123511261	0.957612	0.885174	0.580604	0.000393457	0.602821	0.000324664	0.996848	0.986342
NM_139330	Sipa1l1	signal-induced proliferation-associated 1 like 1 (Sipa1l1), mRNA	chr6:114193904-114304588	0.977047	0.946785	0.570319	0.000393457	0.425155	0.000324664	0.729646	0.0131852
NM_022861	Unc13a	Protein unc-13 homolog A	chr16:19917584-19964213	0.979616	0.952664	0.549299	0.000393457	0.565314	0.000324664	1.01032	0.962321
NM_173337	Camk2n1	calcium/calmodulin-dependent protein kinase II inhibitor 1 (Camk2n1), mRNA	chr5:160625615-160627396	0.96217	0.898176	0.538433	0.000393457	0.549585	0.000324664	0.985127	0.941998
NM_001106387	Lrrtm3	leucine rich repeat transmembrane neuronal 3 (Lrrtm3), mRNA	chr20:28060836-28233801	0.986453	0.97141	0.536377	0.000393457	0.483903	0.000324664	0.892021	0.488193
NM_001271136	Mink1	misshapen-like kinase 1 (Mink1), mRNA	chr10:56930889-56984074	0.872433	0.543314	0.530332	0.000393457	0.588176	0.000324664	0.969265	0.877741
NM_019169	Snca	synuclein, alpha (non A4 component of amyloid precursor) (Snca), mRNA	chr4:155592410-155690420	1.21934	0.326349	0.508052	0.000393457	0.55336	0.000324664	1.33351	0.0314724
NM_001112742; NM_032990	Gria3	glutamate receptor, ionotropic, AMPA 3 (Gria3), transcript variant 2, mRNA	chrX:127656583-127922244	1.10159	0.702204	0.504854	0.000393457	0.484504	0.000324664	1.06138	0.737574
NM_012920	Camk2a	Calcium/calmodulin-dependent protein kinase type II subunit alpha	chr18:55428486-55529045	0.7231	0.0435254	0.489659	0.000393457	0.574325	0.000324664	0.849978	0.270789
NM_021758	Lin7b	lin-7 homolog B (C, elegans) (Lin7b), mRNA	chr1:102422047-102424623	0.88817	0.691055	0.487269	0.000393457	0.518748	0.000324664	0.948544	0.803552
NM_053878	Cplx2	complexin 2 (Cplx2), mRNA	chr17:12883634-12892106	0.776517	0.131127	0.478377	0.000393457	0.606374	0.000324664	0.985895	0.944926
NM_023974	Synpr	synaptoporin (Synpr), mRNA	chr15:18562898-18741366	1.24256	0.232652	0.460611	0.000393457	0.350741	0.000324664	0.948556	0.775975
NM_019361	Arc	activity-regulated cytoskeleton-associated protein (Arc), mRNA	chr7:115812498-115815943	1.3466	0.0706555	0.441137	0.000393457	0.275394	0.000324664	0.842701	0.278556
NM_053870	Kcnj4	potassium inwardly-rectifying channel, subfamily J, member 4 (Kcnj4), mRNA	chr7:120710790-120738030	1.21298	0.341998	0.440413	0.000393457	0.330742	0.000324664	0.912291	0.591959
NM_024140	Nrgn	neurogranin (Nrgn), mRNA	chr8:40015872-40024017	0.898568	0.694334	0.409484	0.000393457	0.470028	0.000324664	1.03554	0.865726
NM_080773	Chrm1	cholinergic receptor, muscarinic 1 (Chrm1), mRNA	chr1:231819885-231821268	0.770502	0.181928	0.406574	0.000393457	0.461947	0.000324664	0.878607	0.424365
NM_172022	Lzts3	leucine zipper, putative tumor suppressor family member 3 (Lzts3), mRNA	chr3:129673987-129677772	0.847572	0.415114	0.384728	0.000393457	0.453911	0.000324664	1.00188	0.991473
NM_214457	Phactr1	Phosphatase and actin regulator 1	chr17:25209367-25713271	0.762015	0.0886928	0.354923	0.000393457	0.347752	0.000324664	0.747119	0.0287997
NM_031547	Chrm4	cholinergic receptor, muscarinic 4 (Chrm4), mRNA	chr3:87531939-87539676	0.783254	0.226758	0.277064	0.000393457	0.248397	0.000324664	0.70271	0.00964695
NM_001082977	Rasgrp2	RAS guanyl releasing protein 2 (calcium and DAG-regulated) (Rasgrp2), mRNA	chr1:228761042-228776703	0.901012	0.699113	0.262416	0.000393457	0.280554	0.000324664	0.964331	0.862231
NM_001276720	Otof	Otoferlin	chr6:37140777-37237154	0.971007	0.938393	0.241466	0.000393457	0.24855	0.000324664	1.0014	0.991497
NM_001047102	Cadm2	cell adhesion molecule 2 (Cadm2), mRNA	chr11:7871256-8090075	0.779218	0.257641	0.664851	0.00133785	0.838752	0.257874	0.984416	0.944926
NM_012832	Chrna7	cholinergic receptor, nicotinic, alpha 7 (neuronal) (Chrna7), mRNA	chr1:125029450-125158153	0.872051	0.779932	0.661052	0.0386069	0.948276	0.849463	1.25194	0.356401
NM_031608	Gria1	Glutamate receptor 1	chr10:42257735-42571220	0.92261	0.750306	0.659367	0.000393457	0.76917	0.0279251	1.07818	0.652749
NM_001111114; NM_001111117; NM_017241	Grik1	glutamate receptor, ionotropic, kainate 1 (Grik1), mRNA	chr11:31426626-31828315	0.951129	0.907771	0.657888	0.00510803	0.845305	0.352119	1.22378	0.267704
NM_031730	Kcnd2	potassium voltage-gated channel, Shal-related subfamily, member 2 (Kcnd2), mRNA	chr4:48099454-48609211	0.878841	0.55303	0.641844	0.000393457	0.716361	0.00551858	0.980858	0.924189
NM_001025132	Cnih2	cornichon family AMPA receptor auxiliary protein 2 (Cnih2), mRNA	chr1:227405538-227411186	0.741928	0.0438497	0.638024	0.000393457	0.882105	0.316934	1.02646	0.89806
NM_001108938	Egflam	EGF-like, fibronectin type III and laminin G domains (Egflam), mRNA	chr2:76243790-76418008	0.742841	0.251745	0.62807	0.00215492	0.928743	0.722013	1.0985	0.660583
NM_145671	Klhl17	kelch-like family member 17 (Klhl17), mRNA	chr5:177128899-177133709	0.94437	0.89701	0.624624	0.00133785	0.715532	0.0600153	1.0857	0.717733
NM_012573	Grin2a	glutamate receptor, ionotropic, N-methyl D-aspartate 2A (Grin2a), mRNA	chr10:4524961-4936873	0.808475	0.366114	0.623089	0.000393457	1.02693	0.882842	1.33512	0.0486852
NM_001110797; NM_020098	Pclo	Protein piccolo	chr4:16428813-17031648	0.956023	0.879416	0.621275	0.000393457	0.754404	0.0150854	1.16182	0.301428
NM_057142	Lrrc7	leucine rich repeat containing 7 (Lrrc7), mRNA	chr2:283549881-283934360	1.00554	0.989886	0.602508	0.000393457	0.675494	0.0021934	1.12816	0.454009
NM_053788	Stx1a	syntaxin 1A (brain) (Stx1a), mRNA	chr12:26682319-26710272	0.899986	0.679449	0.601417	0.000393457	0.670687	0.000603527	1.00786	0.970416
NM_138535	Grip2	glutamate receptor interacting protein 2 (Grip2), mRNA	chr4:188120213-188170080	0.972168	0.945728	0.601381	0.000393457	0.683298	0.0078601	1.10674	0.575255
NM_053764	Rgs14	regulator of G-protein signaling 14 (Rgs14), mRNA	chr17:11887269-11901352	0.735702	0.0704891	0.56201	0.000393457	0.691993	0.00739976	0.90834	0.568033
NM_012628	Prkcg	protein kinase C, gamma (Prkcg), mRNA	chr1:63399168-63425577	0.821117	0.304514	0.512593	0.000393457	0.803717	0.0686036	1.28928	0.0530442
NM_017295	Gabra5	gamma-aminobutyric acid (GABA) A receptor, alpha 5 (Gabra5), mRNA	chr1:113844282-113955056	0.842279	0.46943	0.500427	0.000393457	0.774687	0.0598103	1.30822	0.0596723
NM_001025020	Syndig1	synapse differentiation inducing 1 (Syndig1), mRNA	chr3:151405854-151571801	0.761267	0.208607	0.496605	0.000393457	0.745756	0.056049	1.14415	0.422564
NM_052805	Chrna3	cholinergic receptor, nicotinic, alpha 3 (neuronal) (Chrna3), mRNA	chr8:58176164-58189008	1.32495	0.59983	0.968044	0.883431	2.34432	0.000324664	3.20277	0.00110534
NM_053310	Homer3	homer homolog 3 (Drosophila) (Homer3), mRNA	chr16:20733290-20740680	0.911796	0.812441	1.34967	0.0278362	1.94943	0.000324664	1.32015	0.105011
NM_052806	Chrnb4	cholinergic receptor, nicotinic, beta 4 (neuronal) (Chrnb4), mRNA	chr8:58192374-58210959	1.34472	1	1.63071	0.0748795	2.24225	0.0143993	1.84514	1
NM_031751	Shank1	SH3 and multiple ankyrin repeat domains 1 (Shank1), mRNA	chr1:101362267-101409488	0.826631	0.36135	0.819366	0.101256	0.623229	0.000324664	0.628943	0.00110534
NM_031707	Homer1	homer homolog 1 (Drosophila) (Homer1), mRNA	chr2:42107428-42208021	1.10663	0.690647	0.678811	0.00215492	0.40128	0.000324664	0.655765	0.00110534
NM_145777	Olfm3	olfactomedin 3 (Olfm3), mRNA	chr2:236054945-236097058	1.07574	0.806432	0.727604	0.0160872	0.422323	0.000324664	0.625312	0.00110534
NM_024485	Chrna1	cholinergic receptor, nicotinic, alpha 1 (muscle) (Chrna1), mRNA	chr3:66925892-66940958	0.999621	0.994462	1.54891	1	0.221595	0.000324664	0.143111	0.00110534
NM_080586	Gabrg1	gamma-aminobutyric acid (GABA) A receptor, gamma 1 (Gabrg1), mRNA	chr14:39777521-39858766	1.01311	0.971399	0.936425	0.658495	0.604144	0.000324664	0.65414	0.00110534
NM_024366	Ncs1	neuronal calcium sensor 1 (Ncs1), mRNA	chr3:15914622-15960622	0.864365	0.4861	0.89161	0.39064	0.627099	0.000324664	0.607884	0.00110534
NM_019146	Bsn	bassoon (presynaptic cytomatrix protein) (Bsn), mRNA	chr8:116227801-116319071	0.939759	0.823307	0.669452	0.000393457	0.495731	0.000324664	0.696418	0.00486416
NM_012574	Grin2b	glutamate receptor, ionotropic, N-methyl D-aspartate 2B (Grin2b), mRNA	chr4:233824033-234258927	0.98257	0.962059	0.673445	0.000393457	0.666264	0.000324664	0.972841	0.893472
NM_017078	Chrna5	cholinergic receptor, nicotinic, alpha 5 (neuronal) (Chrna5), mRNA	chr8:58143973-58172330	1.68886	0.0919271	0.857673	1	0.389852	0.000324664	0.770461	1
NM_031508	Grik5	glutamate receptor, ionotropic, kainate 5 (Grik5), mRNA	chr1:83137814-83207039	0.896107	0.63814	0.686953	0.00133785	0.544028	0.000324664	0.710763	0.00719652
NM_001276304; NM_173138	Dlgap3	discs, large (Drosophila) homolog-associated protein 3 (Dlgap3), mRNA	chr5:149027193-149073952	0.771297	0.117395	0.673622	0.000393457	0.634625	0.000324664	0.726691	0.0139601
NM_019621	Dlg4	discs, large homolog 4 (Drosophila) (Dlg4), mRNA	chr10:56372665-56398720	0.811564	0.29945	0.690542	0.00104443	0.617979	0.000324664	0.726784	0.0160687
NM_012508	Atp2b2	Plasma membrane calcium-transporting ATPase 2	chr4:209001177-209310124	0.851681	0.435092	0.695831	0.00161471	0.600694	0.000324664	0.73552	0.0225269
NM_013186	Kcnb1	potassium voltage gated channel, Shab-related subfamily, member 1 (Kcnb1), mRNA	chr3:170010755-170094507	0.930125	0.801741	0.762637	0.0284322	0.605213	0.000324664	0.739978	0.0246721
NM_022797	Grin2d	glutamate receptor, ionotropic, N-methyl D-aspartate 2D (Grin2d), mRNA	chr1:102899445-102935845	0.956665	0.895768	0.820565	0.141582	0.640383	0.00109156	0.745388	0.0392314
NM_173146	Unc13c	unc-13 homolog C (C, elegans) (Unc13c), mRNA	chr8:72463338-72889842	1.21964	0.321714	0.766532	0.0321688	0.476012	0.000324664	0.757831	0.0426522
NM_022191	Syt6	synaptotagmin VI (Syt6), mRNA	chr2:225492366-225547221	0.807649	0.473279	0.667521	0.0195518	0.578869	0.00155712	0.700891	0.0461299
NM_022962	Lphn1	latrophilin 1 (Lphn1), mRNA	chr19:36021689-36047249	0.847954	0.421147	0.699088	0.00104443	0.636883	0.000324664	0.772958	0.0477328
NM_019217	Map1b	microtubule-associated protein 1B (Map1b), mRNA	chr2:48837123-48930483	1.06785	0.848109	0.911228	0.513132	0.664965	0.00085914	0.779523	0.0897167
NM_001112716; NM_181373	Grik3	glutamate receptor, ionotropic, kainate 3 (Grik3), transcript variant 2, mRNA	chr5:147265646-147480507	0.982392	0.963327	0.672381	0.00189886	0.538089	0.000324664	0.787745	0.104915
NM_001039699	Lrfn2	leucine rich repeat and fibronectin type III domain containing 2 (Lrfn2), mRNA	chr9:12776270-12807638	0.863827	0.654583	0.722226	0.0449911	0.647247	0.0124328	0.775536	0.165028
NM_031593	Sv2c	synaptic vesicle glycoprotein 2c (Sv2c), mRNA	chr2:45631736-45828663	1.21086	0.395457	0.858276	0.283574	0.578779	0.000324664	0.816828	0.191355
NM_145769	Lgi1	leucine-rich, glioma inactivated 1 (Lgi1), mRNA	chr1:264436440-264477332	1.30362	0.155265	0.667758	0.00104443	0.617505	0.000603527	1.20887	0.210694
NM_012563	Gad2	glutamate decarboxylase 2 (Gad2), mRNA	chr17:90851698-90914891	1.25547	0.208513	0.777671	0.0371353	0.519279	0.000324664	0.839353	0.220488
NM_133518	Rph3a	rabphilin 3A (Rph3a), mRNA	chr12:42939356-43014053	0.892635	0.617902	0.686779	0.00073223	0.6527	0.000324664	0.849384	0.246883
NM_001033984; NM_031805	Ank3	; ankyrin 3, node of Ranvier (ankyrin G) (Ank3), transcript variant 1, mRNA	chr20:22087200-22609936	0.970979	0.929417	0.715456	0.00286781	0.632452	0.000324664	0.859382	0.306574
NM_017065	Gabrb3	gamma-aminobutyric acid (GABA) A receptor, beta 3 (Gabrb3), mRNA	chr1:114042550-114275043	1.09931	0.717636	0.788176	0.0536765	0.621776	0.000324664	0.868852	0.364164
NM_001109116	Prr7	proline rich 7 (synaptic) (Prr7), mRNA	chr17:11803151-11804276	1.11636	0.670148	0.718633	0.00818343	0.563344	0.000324664	0.876552	0.401587
NM_052829	Rims1	regulating synaptic membrane exocytosis 1 (Rims1), mRNA	chr9:27284844-27813498	1.10207	0.690647	0.739477	0.00837829	0.591963	0.000324664	0.884192	0.418909
NM_001271371	Anks1b	ankyrin repeat and sterile alpha motif domain containing 1B (Anks1b), mRNA	chr7:30603415-31774566	1.0662	0.81578	0.716855	0.00263568	0.615974	0.000324664	0.918689	0.598612
NM_001135874	Ston2	stonin 2 (Ston2), mRNA	chr6:124654249-124765198	1.34535	0.15853	0.811383	0.156263	0.544991	0.000324664	0.904238	0.611455
NM_001100488	Rimbp2	RIMS binding protein 2 (Rimbp2), mRNA	chr12:33319995-33529398	1.2284	0.283846	0.66675	0.000393457	0.500051	0.000324664	0.925124	0.635062
NM_019339	Rgs12	regulator of G-protein signaling 12 (Rgs12), mRNA	chr14:81671044-81742380	1.13356	0.614273	0.778666	0.0454945	0.632706	0.000324664	0.922243	0.640579
NM_001113184; NM_001113185; NM_017263	Gria4	glutamate receptor, ionotropic, AMPA 4 (Gria4), mRNA	chr8:1542035-2069626	1.12316	0.63889	0.682707	0.00104443	0.567399	0.000324664	0.935391	0.714246
NM_024370	Gabrg3	gamma-aminobutyric acid (GABA) A receptor, gamma 3 (Gabrg3), mRNA	chr1:113167713-113822248	1.14814	0.7632	0.765776	0.228884	0.612377	0.0275716	0.919895	0.786987
NM_012575	Grin2c	glutamate receptor, ionotropic, N-methyl D-aspartate 2C (Grin2c), mRNA	chr10:104480211-104497817	1.03336	0.920039	0.69453	0.00161471	0.6546	0.000324664	0.974717	0.899763
NM_053945; NM_145881	Rims2	regulating synaptic membrane exocytosis 2 (Rims2), transcript variant 1, mRNA	chr7:77655909-78157335	1.12172	0.71519	0.717142	0.0157538	0.656513	0.00446792	1.02929	0.910637
NM_019350	Syt5	synaptotagmin V (Syt5), mRNA	chr1:75683290-75691003	1.01311	0.970921	0.684876	0.00073223	0.660324	0.000324664	0.97784	0.914407
NM_019309	Grik2	glutamate receptor, ionotropic, kainate 2 (Grik2), mRNA	chr20:55397876-56122315	1.15646	0.562988	0.719032	0.0116146	0.607339	0.000324664	0.978187	0.919153
NM_001135779	Gabra2	gamma-aminobutyric acid (GABA-A) receptor, subunit alpha 2 (Gabra2), mRNA	chr14:39473411-39610209	1.26211	0.204514	0.793726	0.0520623	0.617771	0.000324664	0.984811	0.940208
NM_001002854	Tanc1	tetratricopeptide repeat, ankyrin repeat and coiled-coil containing 1 (Tanc1), mRNA	chr3:50829731-51028013	1.14099	0.595903	0.916737	0.529711	1.33554	0.0203066	1.66382	0.00110534
NM_053346	Nrn1	neuritin 1 (Nrn1), mRNA	chr17:29834673-29877118	1.03251	0.931802	0.792206	0.0570538	1.27024	0.0614436	1.66196	0.00110534
NM_080885	Cdk5	cyclin-dependent kinase 5 (Cdk5), mRNA	chr4:7294308-7298791	1.00474	0.990922	0.762266	0.0242184	1.17359	0.237403	1.54924	0.00110534
NM_001126291	Flrt3	fibronectin leucine rich transmembrane protein 3 (Flrt3), mRNA	chr3:141134892-141147030	0.924486	0.808485	1.03842	0.83727	0.738242	0.042689	0.658366	0.00603983
Associative analysis of DEGs for all comparison groups was carried out according to the DAVID database.
Only those genes that decrease the expression of more than 1.5-fold from the baseline value and whose p-value lower 0.05 were selected for analysis.
Only those genes that increase the expression of more than 1.5-fold from the baseline value and whose p-value lower 0.05 were selected for analysis.
