# Supplementary material for: Genome-wide transcriptome analysis using RNA-Seq reveals a large number of differentially expressed genes in a transient MCAO rat model
Source: BMC Genomics. 2018 Sep 5;19:655. doi: 10.1186/s12864-018-5039-5 (PMC6125876; doi:10.1186/s12864-018-5039-5)
Supplement: Supplementary file 18 — Table S18. The RNA-Seq analysis of DEGs associated with the functional category “Transcription regulation”. (XLSX 49 kb) [file 12864_2018_5039_MOESM18_ESM.xlsx]

## Sheet: Лист1
Table S18. The RNA-Seq analysis of DEGs associated with the functional category “Transcription regulation”.
RefaSeq ID	Gene symbol	Description	Locus	IR4.5 vs. SH4.5		IR24 vs. SH24		IR24 vs. IR4.5		SH24 vs. SH4.5
				Ratio	p-value	Ratio	p-value	Ratio	p-value	Ratio	p-value
NM_012747	Stat3	signal transducer and activator of transcription 3 (acute-phase response factor) (Stat3), mRNA	chr10:88584609-88638724	2.11336	0.00199963	3.96417	0.000393457	1.53384	0.000324664	0.818562	0.153172
NM_012603	Myc	myelocytomatosis oncogene (Myc), mRNA	chr7:103157451-103162378	3.18892	0.00199963	7.75975	0.000393457	1.90711	0.000324664	0.785336	0.433045
NM_013154	Cebpd	CCAAT/enhancer binding protein (C/EBP), delta (Cebpd), mRNA	chr11:92069757-92070896	3.39598	0.00199963	7.02496	0.000393457	2.17697	0.000324664	1.05362	0.846298
NM_019328	Nr4a2	nuclear receptor subfamily 4, group A, member 2 (Nr4a2), mRNA	chr3:48183782-48189254	2.30873	0.00199963	0.588264	0.00104443	0.423819	0.000324664	1.67084	0.00719652
NM_001110860; NM_001271101; NM_001271102; NM_001271245; NM_001271246; NM_001271247; NM_001271248; NM_017334	Crem	cAMP responsive element modulator (Crem), mRNA	chr17:55055677-55122713	2.71656	0.00199963	1.53716	0.00215492	0.603703	0.000324664	1.06901	0.778049
NM_031628	Nr4a3	nuclear receptor subfamily 4, group A, member 3 (Nr4a3), mRNA	chr5:68298771-68338610	2.97197	0.00199963	0.32939	0.000393457	0.152915	0.000324664	1.3825	0.0555082
NM_053727	Nfil3	nuclear factor, interleukin 3 regulated (Nfil3), mRNA	chr17:14359251-14374102	5.07687	0.00199963	1.94667	0.000393457	0.903678	0.519569	2.36231	0.00110534
NM_012912	Atf3	activating transcription factor 3 (Atf3), mRNA	chr13:114411692-114443432	64.1114	0.00199963	4.74932	0.000393457	0.822352	0.15327	11.1562	0.00542954
NM_024403	Atf4	activating transcription factor 4 (Atf4), mRNA	chr7:121469310-121470587	1.51125	0.00366034	1.65835	0.000393457	1.36921	0.00428302	1.24971	0.0977851
NM_001105735	Litaf	lipopolysaccharide-induced TNF factor (Litaf), mRNA	chr10:3580243-3589969	1.52569	0.00366034	1.92741	0.000393457	1.36697	0.00942314	1.08331	0.640579
NM_145673	Mafk	v-maf avian musculoaponeurotic fibrosarcoma oncogene homolog K (Mafk), mRNA	chr12:18914795-18925513	1.58857	0.0131683	1.59503	0.000393457	0.976196	0.892613	0.973751	0.914066
NM_017187	Hmgb2	high mobility group box 2 (Hmgb2), mRNA	chr16:35886763-35889338	1.63516	0.0100781	1.90678	0.000393457	0.976325	0.905766	0.839004	0.41242
NM_001012143	Jmjd6	jumonji domain containing 6 (Jmjd6), mRNA	chr10:105440304-105446356	1.71775	0.0090234	1.73748	0.000393457	1.26542	0.132187	1.25394	0.25211
NM_012591	Irf1	interferon regulatory factor 1 (Irf1), mRNA	chr10:38891467-38898470	1.82499	0.0122088	2.41056	0.000393457	1.31031	0.105605	0.994152	0.988607
NM_031642	Klf6		chr17:69624950-69633946	1.82923	0.00199963	3.01106	0.000393457	1.3924	0.0048215	0.848029	0.291132
NM_001107113	Bach1	BTB and CNC homology 1, basic leucine zipper transcription factor 1 (Bach1), mRNA	chr11:30989695-31023028	1.92392	0.00199963	1.68926	0.00104443	0.73825	0.0495063	0.842911	0.42107
NM_024125	Cebpb	CCAAT/enhancer binding protein (C/EBP), beta (Cebpb), mRNA	chr3:170577327-170579362	2.0868	0.00199963	3.47726	0.000393457	1.22338	0.114922	0.735205	0.0561732
NM_001014269	Lrrfip1	leucine rich repeat (in FLII) interacting protein 1 (Lrrfip1), mRNA	chr9:97871991-97939938	2.11562	0.00199963	2.15917	0.000393457	1.04461	0.81879	1.02674	0.926669
NM_021835	Jun	jun proto-oncogene (Jun), mRNA	chr5:117957729-117960823	2.27601	0.00199963	1.83459	0.000393457	1.10081	0.459976	1.36952	0.0157049
NM_021836	Junb	jun B proto-oncogene (Junb), mRNA	chr19:37068594-37070379	3.01523	0.00199963	1.59013	0.000393457	0.721333	0.00355794	1.37043	0.0168055
NM_001130573	Maff	v-maf avian musculoaponeurotic fibrosarcoma oncogene homolog F (Maff), mRNA	chr7:120573572-120584925	9.49271	0.00199963	7.23158	0.000393457	1.10488	0.531414	1.45052	0.215539
NM_017086	Egr3	early growth response 3 (Egr3), mRNA	chr15:55482822-55485279	1.5203	0.0122088	0.399983	0.000393457	0.214939	0.000324664	0.818919	0.211498
NM_019137	Egr4	early growth response 4 (Egr4), mRNA	chr4:181870040-181872503	1.91668	0.00199963	0.293272	0.000393457	0.124998	0.000324664	0.816829	0.189602
NM_024388	Nr4a1	nuclear receptor subfamily 4, group A, member 1 (Nr4a1), mRNA	chr7:140713168-140721072	2.0414	0.00199963	0.264375	0.000393457	0.182709	0.000324664	1.41473	0.00824981
NM_053633	Egr2	early growth response 2 (Egr2), mRNA	chr20:24551934-24556227	2.21441	0.00199963	0.516618	0.0038002	0.241918	0.000324664	1.03988	0.914407
NM_181638	Tbx3	T-box 3 (Tbx3), mRNA	chr12:44328561-44339738	1.88964	0.0374664	0.99304	1	0.377631	0.000324664	0.719611	1
NM_031135	Klf10	Kruppel-like factor 10 (Klf10), mRNA	chr7:77258858-77265053	2.51701	0.00199963	1.11267	0.50627	0.634433	0.0017736	1.44073	0.0331692
NM_001135754	RGD1562865	similar to BTB and CNC homology 1, basic leucine zipper transcription factor 2 (RGD1562865), mRNA	chr5:52151469-52410902	4.03937	0.00199963	1.1597	1	0.349678	0.000324664	1.21873	1
NM_001013146; NM_012954	Fosl2	fos-like antigen 2 (Fosl2), transcript variant 2, mRNA	chr6:35422540-35440258	4.57902	0.00199963	1.3814	0.160054	0.414258	0.000324664	1.37443	0.316969
NM_153626	Npas4	neuronal PAS domain protein 4 (Npas4), mRNA	chr1:227192030-227196795	25.3585	0.00199963	1.42179	0.049194	0.0790709	0.000324664	1.41391	0.150586
NM_017259	Btg2	BTG family, member 2 (Btg2), mRNA	chr13:55966298-55970058	2.11417	0.00199963	1.13709	0.363236	0.942021	0.703412	1.75878	0.00110534
NM_031677	Fhl2	four and a half LIM domains 2 (Fhl2), mRNA	chr9:49591626-49620648	1.73941	0.0280748	1.12688	0.563804	0.740048	0.113232	1.14686	0.61619
NM_013130	Smad1	SMAD family member 1 (Smad1), mRNA	chr19:43085028-43145287	1.87754	0.00199963	1.46994	0.00189886	0.701002	0.00604292	0.896911	0.545763
NM_053662	Ccnl1	cyclin L1 (Ccnl1), mRNA	chr2:177110678-177122977	1.91774	0.00199963	1.2349	0.105277	0.684203	0.00298142	1.06659	0.74132
NM_012555	Ets1	v-ets avian erythroblastosis virus E26 oncogene homolog 1 (Ets1), mRNA	chr8:33858346-33921593	1.94053	0.00199963	1.49267	0.00104443	0.802426	0.105387	1.04566	0.842027
NM_053832	Foxj1	Forkhead box protein J1	chr10:104946568-104948325	0.585844	0.0051419	1.54522	0.000393457	3.08382	0.000324664	1.16994	0.33759
NM_001109237	Neurod6	neuronal differentiation 6 (Neurod6), mRNA	chr4:150564265-150567512	0.590864	0.0090234	0.267734	0.000393457	0.923033	0.716703	2.04791	0.00110534
NM_024383	Hes5	hes family bHLH transcription factor 5 (Hes5), mRNA	chr5:175820391-175821159	0.342216	0.00199963	0.24677	0.000393457	0.839197	0.539975	1.16646	0.471372
NM_017252	Pou3f4	POU class 3 homeobox 4 (Pou3f4), mRNA	chrX:82301577-82302855	0.526243	0.0302261	0.633347	0.0595438	0.719831	0.226111	0.599205	0.0274376
NM_013058	Id3	inhibitor of DNA binding 3 (Id3), mRNA	chr5:158263322-158264892	0.613245	0.00366034	0.716481	0.00468593	1.22576	0.153341	1.05152	0.798182
NM_001100778	E2f1	E2F transcription factor 1 (E2f1), mRNA	chr3:156435529-156446390	0.563052	0.0617264	1.69313	0.0112633	1.8916	0.00428302	0.628902	0.049218
NM_001077674	Hlx	H2,0-like homeobox (Hlx), mRNA	chr13:107315400-107320809	0.932292	1	3.66664	0.000393457	2.08419	0.0017736	0.530839	0.0519004
NM_019316	Mafb	v-maf avian musculoaponeurotic fibrosarcoma oncogene homolog B (Mafb), mRNA	chr3:162572667-162574588	1.4083	0.345442	3.46806	0.000393457	1.51166	0.0291946	0.616046	0.0758248
NM_031979	Ybx3	Y box binding protein 3 (Ybx3), mRNA	chr4:228170271-228193494	1.04209	0.890996	3.26158	0.000393457	2.32601	0.000324664	0.744541	0.0235045
NM_001008882	Uhrf1	ubiquitin-like with PHD and ring finger domains 1 (Uhrf1), mRNA	chr9:9731077-9750175	0.944182	1	2.33652	0.00073223	1.69715	0.0232111	0.685517	1
NM_001007677	Lyl1	lymphoblastic leukemia associated hematopoiesis regulator 1 (Lyl1), mRNA	chr19:36790825-36793693	0.676511	0.362597	2.29577	0.000393457	2.21131	0.00109156	0.652491	0.138443
NM_130427	Eya2	EYA transcriptional coactivator and phosphatase 2 (Eya2), mRNA	chr3:168537540-168647321	0.778214	0.574468	2.2675	0.000393457	2.53341	0.000324664	0.86809	0.63261
NM_001005892	Spi1	Spi-1 proto-oncogene (Spi1), mRNA	chr3:86627763-86646459	1.17831	0.710016	2.26285	0.000393457	2.61478	0.000324664	1.36284	0.171293
NM_001025693	Cdca7	cell division cycle associated 7 (Cdca7), mRNA	chr3:65630825-65641461	0.821913	0.685764	2.19914	0.00104443	1.57778	0.0445864	0.589679	0.0520721
NM_031563	Ybx1	Y box binding protein 1 (Ybx1), mRNA	chr10:40219865-40221384	0.960585	0.892472	1.89282	0.000393457	1.73629	0.000324664	0.882291	0.397258
NM_172336	Atf5	activating transcription factor 5 (Atf5), mRNA	chr1:101873009-101875285	0.891364	0.670598	1.85713	0.000393457	2.05828	0.000324664	0.988503	0.959388
NM_017003	Erbb2	v-erb-b2 avian erythroblastic leukemia viral oncogene 2 (Erbb2), mRNA	chr10:86163530-86187663	0.861119	1	1.85705	0.00239222	1.69537	0.0128369	0.786226	1
NM_019335	Eif2ak2	eukaryotic translation initiation factor 2-alpha kinase 2 (Eif2ak2), mRNA	chr6:1419339-1456636	0.932747	0.844647	1.84056	0.000393457	1.72998	0.000324664	0.878371	0.459991
NM_001100970	Aebp1	AE binding protein 1 (Aebp1), mRNA	chr14:86792972-86802767	0.718108	0.0429678	1.80236	0.000393457	1.96924	0.000324664	0.785208	0.0794659
NM_133621	Hopx	HOP homeobox (Hopx), mRNA	chr14:33145796-33153534	1.20388	0.451051	1.79274	0.000393457	1.61123	0.000324664	1.08632	0.661664
NM_030989	Tp53	tumor protein p53 (Tp53), mRNA	chr10:55932657-55944087	0.876752	0.652964	1.72779	0.000393457	1.85231	0.000324664	0.941311	0.778063
NM_171992	Ccnd1	cyclin D1 (Ccnd1), mRNA	chr1:224960135-224969658	0.793804	0.250257	1.71841	0.000393457	2.37388	0.000324664	1.09697	0.596779
NM_001034164; NM_032612	Stat1	signal transducer and activator of transcription 1 (Stat1), transcript variant alpha, mRNA	chr9:53998203-54038463	0.872505	0.584143	1.67883	0.000393457	1.6191	0.000324664	0.842771	0.274836
NM_001005562	Creb3l1	cAMP responsive element binding protein 3-like 1 (Creb3l1), mRNA	chr3:87591102-87632647	0.859316	0.701242	1.59269	0.00286781	1.83837	0.00085914	0.992862	0.977369
NM_001109002	Smad6	SMAD family member 6 (Smad6), mRNA	chr8:68608916-68676631	0.792635	0.644721	1.58661	0.0400633	1.65664	0.036496	0.826436	0.546618
NM_001034137	Sp110	SP110 nuclear body protein (Sp110), mRNA	chr9:92324920-92346959	0.698216	0.304259	1.56322	0.00800034	2.26701	0.000324664	1.01507	0.966639
NM_053800	Txn1	thioredoxin 1 (Txn1), mRNA	chr5:79201385-79209384	1.04295	0.908279	1.56187	0.000393457	2.00932	0.000324664	1.34331	0.0383957
NM_139327	Hmga1	high mobility group AT-hook 1 (Hmga1), mRNA	chr20:9338363-9341335	1.29748	0.346931	1.53662	0.00104443	1.72565	0.000324664	1.45893	0.0277162
NM_013149	Ahr	aryl hydrocarbon receptor (Ahr), mRNA	chr6:64589073-64624078	1.1778	1	1.53081	0.049194	1.76231	0.0184954	1.35673	1
NM_001105841	Ptrf	polymerase I and transcript release factor (Ptrf), mRNA	chr10:88659594-88671569	1.12641	0.690337	2.1875	0.000393457	1.25578	0.103938	0.646856	0.00279879
NM_031788	Rest	RE1-silencing transcription factor (Rest), mRNA	chr14:32929168-32944266	1.15385	0.726554	1.91709	0.00073223	1.04637	0.845163	0.630154	0.0470223
NM_053349	Sox11	SRY (sex determining region Y)-box 11 (Sox11), mRNA	chr6:55343071-55345088	1.24166	0.518703	1.87993	0.00161471	0.872345	0.493575	0.577526	0.00964695
NM_012524	Cebpa	CCAAT/enhancer binding protein (C/EBP), alpha (Cebpa), transcript variant 1, mRNA	chr1:92493856-92495245	0.913375	0.820729	1.86249	0.000393457	1.15639	0.423192	0.567407	0.00198269
NM_053629	Fstl3	follistatin-like 3 (secreted glycoprotein) (Fstl3), mRNA	chr7:12976234-12980760	1	1	3.76503	0.0427144	2.4164	0.100356	1	1
NM_033485	Pawr	PRKC, apoptosis, WT1, regulator (Pawr), mRNA	chr7:51286667-51365775	1.67328	0.0784087	3.15358	0.000393457	1.125	0.576119	0.597873	0.0654486
NM_017325	Runx1	runt-related transcription factor 1 (Runx1), mRNA	chr11:36371332-36460964	2.06291	1	3.10476	0.00490471	1.0385	0.906591	0.691132	1
NM_001126302	Zbtb42	zinc finger and BTB domain containing 42 (Zbtb42), mRNA	chr6:146250222-146252352	1.14443	1	1.83271	0.0196957	1.47451	0.145074	0.921144	1
NM_024359	Hif1a	hypoxia-inducible factor 1, alpha subunit (basic helix-loop-helix transcription factor) (Hif1a), mRNA	chr6:106242729-106287704	1.27547	0.159144	1.83081	0.000393457	1.08548	0.534882	0.757212	0.0368699
NM_182955	Zfp191	zinc finger protein 191 (Zfp191), mRNA	chr18:15680084-15687290	1.18278	0.536734	1.77944	0.000393457	1.15419	0.334617	0.76789	0.110066
NM_001098216	Tead3	TEA domain family member 3 (Tead3), mRNA	chr20:10111922-10131306	1.6298	0.137197	1.74819	0.00662074	1.0892	0.726342	1.01661	1
NM_001198589	Tead1	TEA domain family member 1 (Tead1), mRNA	chr1:184473371-184683039	1.42561	0.208607	1.71821	0.00239222	1.01849	0.934937	0.845386	0.497268
NM_001044250	Stat6	signal transducer and activator of transcription 6, interleukin-4 induced (Stat6), mRNA	chr7:71118724-71135848	1.18644	0.599479	1.71119	0.000393457	1.31504	0.086867	0.9139	0.701925
NM_031789	Nfe2l2	nuclear factor, erythroid 2-like 2 (Nfe2l2), mRNA	chr3:69041646-69069070	1.27526	0.213468	1.68765	0.000393457	0.944522	0.716932	0.715861	0.0184209
NM_001105755	Pkn2	protein kinase N2 (Pkn2), mRNA	chr2:267265824-267370861	1.31235	0.116817	1.64924	0.000393457	0.839136	0.176736	0.66926	0.00110534
NM_198789	Bzw1	basic leucine zipper and W2 domains 1 (Bzw1), mRNA	chr9:65086972-65098942	1.19949	0.374654	1.64726	0.000393457	1.43501	0.0021934	1.0474	0.804485
NM_001112737	Limd1	LIM domains containing 1 (Limd1), mRNA	chr8:131705917-131751524	1.25639	0.428428	1.63662	0.00133785	1.15078	0.420486	0.88372	0.582416
NM_001271317	Eya4	Eyes absent homolog	chr1:24707170-25080689	1.06765	0.906536	1.56452	0.0145471	1.34155	0.151165	0.919517	0.785662
NM_001100771	Esf1	ESF1, nucleolar pre-rRNA processing protein, homolog (S, cerevisiae) (Esf1), mRNA	chr3:139635098-139688205	1.02197	0.959641	1.5384	0.000393457	1.02415	0.891047	0.680767	0.00772008
NM_031668	Mybbp1a	MYB binding protein (P160) 1a (Mybbp1a), mRNA	chr10:58739787-58788522	0.983107	0.970921	1.52784	0.00426564	1.31951	0.0775357	0.849554	0.403592
NM_053776	Dnajc2	DnaJ (Hsp40) homolog, subfamily C, member 2 (Dnajc2), mRNA	chr4:9884084-9909844	1.39834	0.0477944	1.52424	0.000393457	0.885812	0.381231	0.814684	0.180528
NM_001107196	Atf6	activating transcription factor 6 (Atf6), mRNA	chr13:93672063-93854844	1.12211	0.655015	1.51815	0.000393457	1.04733	0.768669	0.775085	0.0816823
NM_001277057	Ascc3	activating signal cointegrator 1 complex subunit 3 (Ascc3), mRNA	chr20:56856655-57156844	1.06313	0.85435	1.50427	0.00073223	1.46988	0.00257911	1.03991	0.85431
NM_012560	Foxg1	forkhead box G1 (Foxg1), mRNA	chr6:79532854-79535665	0.787525	0.168392	0.650321	0.000393457	0.531947	0.000324664	0.645655	0.00110534
NM_012943	Dlx5	distal-less homeobox 5 (Dlx5), mRNA	chr4:32255322-32259589	1.23406	0.467739	0.570055	0.00334934	0.295197	0.000324664	0.639077	0.00921296
NM_138838	Pou3f1	POU domain, class 3, transcription factor 1	chr5:146414651-146417633	0.678284	0.0142079	0.414648	0.000393457	0.374433	0.000324664	0.61407	0.00110534
NM_138918	Ss18l1	synovial sarcoma translocation gene on chromosome 18-like 1 (Ss18l1), mRNA	chr3:181673459-181691928	1.04335	0.931228	0.638752	0.00577034	0.633167	0.009866	1.03656	0.896881
NM_053888	Myt1l	Myelin transcription factor 1-like protein	chr6:57146299-57530068	0.998813	0.995758	0.637295	0.000393457	0.579766	0.000324664	0.910573	0.562275
NM_001105746	Pou6f1	POU class 6 homeobox 1 (Pou6f1), mRNA	chr7:140008690-140015393	1.12871	0.693451	0.635634	0.00073223	0.562129	0.000324664	1.00031	0.993036
NM_020093	Park2	parkinson protein 2, E3 ubiquitin protein ligase (Park2), mRNA	chr1:49684357-50873567	1.33836	0.464977	0.632072	0.0346278	0.587061	0.0198963	1.24744	0.406352
NM_020088	Tenm2	Teneurin-2	chr10:20716457-21659087	0.985559	0.966594	0.607716	0.000393457	0.534515	0.000324664	0.868344	0.338691
NM_012781	Arnt2	aryl hydrocarbon receptor nuclear translocator 2 (Arnt2), mRNA	chr1:147327951-147485173	0.941322	0.827272	0.607279	0.000393457	0.548922	0.000324664	0.853063	0.259845
NM_001106915	Carf	calcium responsive transcription factor (Carf), mRNA	chr9:66692214-66739587	0.95847	0.933943	0.602165	0.00468593	0.656511	0.0283631	1.04814	0.860768
NM_032462	Kcnip3	Kv channel interacting protein 3, calsenilin (Kcnip3), mRNA	chr3:127245517-127307875	0.79379	0.404551	0.599762	0.00215492	0.570531	0.0021934	0.758508	0.108805
NM_001172305; NM_012713	Prkcb	protein kinase C, beta (Prkcb), transcript variant 2, mRNA	chr1:199295066-199639139	1.02481	0.945671	0.576443	0.000393457	0.452899	0.000324664	0.807634	0.114893
NM_001105729	Dpf1	Zinc finger protein neuro-d4	chr1:88427538-88437120	1.04679	0.878569	0.57514	0.000393457	0.441872	0.000324664	0.804853	0.121676
NM_022858	Foxq1	Forkhead box protein Q1	chr17:36108676-36111310	1.12399	0.798631	0.552494	0.00357613	0.524955	0.00410842	1.07237	0.812563
NM_053699	Cited4	Cbp/p300-interacting transactivator, with Glu/Asp-rich carboxy-terminal domain, 4 (Cited4), mRNA	chr5:143379103-143379995	1.22984	0.639983	0.551696	0.00286781	0.633869	0.0466482	1.41437	0.153144
NM_001034131	Foxp1	forkhead box P1 (Foxp1), mRNA	chr4:195858735-196089931	1.07265	0.815516	0.546866	0.000393457	0.381581	0.000324664	0.748445	0.0441942
NM_001100516	Kctd1	potassium channel tetramerization domain containing 1 (Kctd1), mRNA	chr18:6336571-6433360	1.0368	0.91066	0.54183	0.000393457	0.513684	0.000324664	0.984632	0.940384
NM_001107977	Heyl	hes-related family bHLH transcription factor with YRPW motif-like (Heyl), mRNA	chr5:144713816-144730808	0.775277	0.173589	0.528303	0.000393457	0.577677	0.000324664	0.848432	0.271603
NM_001271104	Foxp2	forkhead box P2 (Foxp2), mRNA	chr4:40956159-41529474	0.901034	0.721922	0.526301	0.000393457	0.4859	0.000324664	0.831594	0.25771
NM_001108470	Mzf1	myeloid zinc finger 1 (Mzf1), mRNA	chr1:66333350-66344445	1.10053	0.764969	0.524604	0.000393457	0.494105	0.000324664	1.03994	0.857288
NM_001047115	Crtc1	CREB regulated transcription coactivator 1 (Crtc1), mRNA	chr16:20593196-20644901	0.696845	0.0122088	0.522946	0.000393457	0.548245	0.000324664	0.731337	0.0135706
NM_001017960; NM_031134	Thra	thyroid hormone receptor alpha (Thra), transcript variant TRalpha2, mRNA	chr10:86453435-86486808	0.880541	0.674491	0.505812	0.000393457	0.626265	0.00132733	1.09219	0.659772
NM_001191076	Ebf4	early B-cell factor 4 (Ebf4), mRNA	chr3:129335416-129391670	0.88426	0.746897	0.505766	0.000393457	0.573208	0.0046381	1.00496	0.988171
NM_001105917	Actl6b	actin-like 6B (Actl6b), mRNA	chr12:24211505-24227904	0.898165	0.681764	0.481788	0.000393457	0.61084	0.000324664	1.14217	0.393581
NM_001108214	Npas2	neuronal PAS domain protein 2 (Npas2), mRNA	chr9:45590020-45769792	1.23541	0.275551	0.477483	0.000393457	0.345975	0.000324664	0.897092	0.500977
NM_031529	Rarb	retinoic acid receptor, beta (Rarb), mRNA	chr15:14166282-14307995	1.0503	0.893811	0.465596	0.000393457	0.313938	0.000324664	0.708625	0.025421
NM_031765	Rxrg	retinoid X receptor gamma (Rxrg), mRNA	chr13:90460379-90511041	1.0729	0.846446	0.342499	0.000393457	0.340435	0.000324664	1.0666	0.760375
NM_001007684	Klf2	Kruppel-like factor 2 (Klf2), mRNA	chr16:19084195-19086146	1.01262	0.978622	0.662455	0.00133785	1.41518	0.0172525	2.16637	0.00110534
NM_153310	St18	suppression of tumorigenicity 18 (St18), mRNA	chr5:17213493-17337689	1.02483	0.962059	0.619284	0.00073223	1.01816	0.93787	1.68809	0.00110534
NM_001014065	Zcchc12	zinc finger, CCHC domain containing 12 (Zcchc12), mRNA	chrX:122958361-122961547	1.03622	0.91013	0.661882	0.000393457	0.876688	0.298866	1.37463	0.00772008
NM_021687	Erbb4	v-erb-b2 avian erythroblastic leukemia viral oncogene 4 (Erbb4), mRNA	chr9:74804304-75959067	0.803079	0.385902	0.660629	0.00334934	0.691174	0.0198003	0.83951	0.304626
NM_133318	Khdrbs2	KH domain containing, RNA binding, signal transduction associated 2 (Khdrbs2), mRNA	chr9:39209747-39679399	1.11661	0.813273	0.656973	0.0260792	0.733244	0.142441	1.2451	0.33048
NM_199117	Cbx7	chromobox homolog 7 (Cbx7), mRNA	chr7:121126404-121143721	0.926098	0.786395	0.656793	0.000393457	0.768714	0.0388517	1.08568	0.627913
NM_001035000	Hdac10	histone deacetylase 10 (Hdac10), mRNA	chr7:129788123-129793226	1.08798	0.846446	0.654977	0.00763034	0.719711	0.0724348	1.19829	0.385813
NM_001195505; NM_001195506; NM_019257	Srsf5	serine/arginine-rich splicing factor 5 (Srsf5), transcript variant 3, mRNA	chr6:112776229-112780506	1.23328	0.253688	0.651169	0.000393457	0.73829	0.0116749	1.4021	0.00279879
NM_001134755	Zfp523	zinc finger protein 523 (Zfp523), mRNA	chr20:9964696-9985908	0.820004	0.35105	0.643302	0.00073223	0.714067	0.0100224	0.911198	0.588814
NM_057098	Tcea2	transcription elongation factor A (SII), 2 (Tcea2), mRNA	chr3:180896593-180904401	0.716549	0.0368334	0.639249	0.000393457	0.911964	0.52731	1.02454	0.908367
NM_001007000	Pcgf1	polycomb group ring finger 1 (Pcgf1), mRNA	chr4:178596100-178598690	1.30273	0.497215	0.608632	0.0130165	0.695135	0.100952	1.49217	0.0884387
NM_001107475	Suv420h2	suppressor of variegation 4-20 homolog 2 (Drosophila) (Suv420h2), mRNA	chr1:75861336-75868943	1.00948	0.985125	0.582649	0.000393457	0.7581	0.0831637	1.31749	0.0811616
NM_053801	Sec14l2	SEC14-like 2 (S, cerevisiae) (Sec14l2), mRNA	chr14:85017259-85037193	0.890661	0.640258	0.566872	0.000393457	0.769148	0.0416012	1.2111	0.180068
NM_012797	Id1	inhibitor of DNA binding 1 (Id1), mRNA	chr3:154620062-154621190	0.996819	0.994462	0.97205	0.864399	1.64465	0.000324664	1.68931	0.00110534
NM_001170545; NM_173117	Dpy30	dpy-30 homolog (C, elegans) (Dpy30), transcript variant 2, mRNA	chr6:32183005-32203027	1.09743	0.802486	1.12528	0.443004	1.58556	0.00239204	1.54971	0.00357674
NM_001004206	Pa2g4	proliferation-associated 2G4 (Pa2g4), mRNA	chr7:2953210-2960679	1.16078	0.515592	1.45822	0.00073223	1.64367	0.000324664	1.31029	0.0454549
NM_138870	Tfpt	TCF3 (E2A) fusion partner (Tfpt), mRNA	chr1:63155620-63164554	0.792986	0.471309	0.970591	0.879912	1.72017	0.00257911	1.40789	0.0523071
NM_001013035	Phb2	prohibitin 2 (Phb2), mRNA	chr4:224248364-224252970	0.92687	0.793059	1.21629	0.10733	1.68794	0.000324664	1.2882	0.0569965
NM_001009474	Pir	pirin (iron-binding nuclear protein) (Pir), mRNA	chrX:32226072-32341358	0.855284	0.709137	1.16278	0.384645	1.96734	0.000603527	1.45175	0.0582712
NM_001008379	Prr13	proline rich 13 (Prr13), mRNA	chr7:141857063-141860371	0.907507	0.774575	1.47318	0.00161471	2.13472	0.000324664	1.31541	0.0732883
NM_001013957	Pqbp1	polyglutamine binding protein 1 (Pqbp1), mRNA	chrX:16230184-16234365	0.789546	0.304004	1.05784	0.709752	1.73328	0.000324664	1.29608	0.075907
NM_001009239	Rps3	ribosomal protein S3 (Rps3), mRNA	chr1:170637727-170643027	0.865109	0.488719	1.18602	0.159406	1.70651	0.000324664	1.24617	0.101065
NM_212549	Ring1	ring finger protein 1 (Ring1), mRNA	chr20:5891720-5895165	0.767382	0.22631	0.922764	0.579595	1.50015	0.00257911	1.24902	0.136753
NM_001024868	Pih1d1	PIH1 domain containing 1 (Pih1d1), mRNA	chr1:102217679-102221753	0.949437	0.932461	1.19427	0.345119	1.6476	0.0131143	1.3125	0.246883
NM_031042	Gtf2f2	general transcription factor IIF, polypeptide 2 (Gtf2f2), mRNA	chr15:61647678-61771945	0.957967	0.95796	1.19328	0.438793	1.71801	0.0263628	1.38199	0.257185
NM_053345	Gtf2a2	general transcription factor IIA, 2 (Gtf2a2), mRNA	chr8:76641064-76649933	1.15592	0.764178	1.37086	0.0780171	1.53941	0.0259786	1.30278	0.275038
NM_138888	Phf5a	PHD finger protein 5A (Phf5a), mRNA	chr7:123070687-123077246	0.874833	0.687606	1.2451	0.112482	1.67161	0.000324664	1.17668	0.372201
NM_001191089	Mitf	microphthalmia-associated transcription factor (Mitf), mRNA	chr4:194667978-194918737	1.14285	0.795374	1.46702	0.0425291	1.54838	0.0318776	1.20788	0.485445
NM_001106742	Med6	mediator complex subunit 6 (Med6), mRNA	chr6:113448724-113462191	0.784214	0.447083	1.04365	0.828186	1.51205	0.0223199	1.13822	0.560793
NM_001014145	Cdyl	chromodomain protein, Y-like (Cdyl), mRNA	chr17:31569733-31795070	0.90684	0.828946	1.30046	0.113347	1.52253	0.019528	1.0617	0.830019
NM_031627	Nr1h3	nuclear receptor subfamily 1, group H, member 3 (Nr1h3), mRNA	chr3:86712913-86721496	0.482002	0.0504254	1.19998	0.432081	2.57328	0.00132733	1.03504	0.926389
NM_053503	Ajuba	ajuba LIM protein (Ajuba), mRNA	chr15:37092298-37102545	0.670118	0.211813	1.18201	0.374221	1.72171	0.00690992	0.975532	0.931854
NM_001013104	Eef1d	eukaryotic translation elongation factor 1 delta (guanine nucleotide exchange protein) (Eef1d), mRNA	chr7:116820230-116829245	0.84287	0.443708	1.44672	0.00133785	1.73196	0.000324664	1.01014	0.963089
NM_001106716	Osr1	odd-skipped related transciption factor 1 (Osr1), mRNA	chr6:45083961-45086319	0.559145	1	1.21913	0.480061	2.48062	0.00690992	1.14495	1
NM_022956	Barhl2	BarH-like homeobox 2 (Barhl2), mRNA	chr14:4356649-4361540	0.578243	1	1.79044	0.077178	4.85651	0.011818	1.57398	1
NM_001106557	Edf1	endothelial differentiation-related factor 1 (Edf1), mRNA	chr3:2762581-2766887	0.859216	0.495289	0.893579	0.384571	1.62423	0.000324664	1.56417	0.00110534
NM_012742	Foxa1	forkhead box A1 (Foxa1), mRNA	chr6:88041149-88074240	1.28011	0.33361	0.766739	0.124447	0.381795	0.000324664	0.639523	0.00874737
NM_012988	Nfia	nuclear factor I/A (Nfia), mRNA	chr5:120364856-120694011	1.11466	0.710011	1.00447	0.982476	0.552205	0.000324664	0.613208	0.00110534
NM_001107425	Nfat5	nuclear factor of activated T-cells 5, tonicity-responsive (Nfat5), mRNA	chr19:49315751-49403632	1.43493	0.00784738	1.07819	0.590453	0.47294	0.000324664	0.630645	0.00110534
NM_012543	Dbp	D site of albumin promoter (albumin D-box) binding protein (Dbp), transcript variant 1, mRNA	chr1:102766761-102771674	0.77223	0.108107	0.77698	0.0320175	0.597302	0.000324664	0.594049	0.00110534
NM_013095	Smad3	Mothers against decapentaplegic homolog 3	chr8:68290926-68397727	1.17578	0.454329	0.797918	0.0757169	0.433349	0.000324664	0.639652	0.00110534
NM_023978	Per3	period circadian clock 3 (Per3), mRNA	chr5:171665220-171700125	1.05097	0.878115	0.804904	0.11566	0.410897	0.000324664	0.538463	0.00110534
NM_001191070	Tbr1	Tbr1 T-box, brain, 1	chr3:54349275-54356654	1.19988	0.511908	0.78487	0.178594	0.35225	0.000324664	0.541325	0.00110534
NM_057211	Klf9	Kruppel-like factor 9 (Klf9), mRNA	chr1:248193533-248218136	1.1228	0.617261	0.874719	0.299352	0.471222	0.000324664	0.605557	0.00110534
NM_001270854; NM_012672	Thrb	thyroid hormone receptor beta (Thrb), transcript variant 2, mRNA	chr15:12951549-13295850	1.30744	0.127444	0.950206	0.744834	0.449206	0.000324664	0.620544	0.00110534
NM_031678	Per2	period circadian clock 2 (Per2), mRNA	chr9:98231203-98273371	1.25787	0.212161	1.05196	0.748896	0.409516	0.000324664	0.491019	0.00110534
NM_133381	Crebbp	CREB binding protein (Crebbp), mRNA	chr10:10350045-10475505	1.06571	0.82138	0.964903	0.822633	0.514275	0.000324664	0.568469	0.00110534
NM_053449	Hdac4	histone deacetylase 4 (Hdac4), mRNA	chr9:98731403-98973829	1.16805	0.510427	1.29725	0.0599044	0.541626	0.000324664	0.488246	0.00110534
NM_198750	Cry1	cryptochrome circadian clock 1 (Cry1), mRNA	chr7:24683889-24784329	1.3988	0.0519135	1.0242	0.89868	0.473298	0.000324664	0.648121	0.00198269
NM_012863	Bhlha15	basic helix-loop-helix family, member a15 (Bhlha15), mRNA	chr12:14455039-14459216	1.07414	0.875528	0.671008	1	0.313959	0.000324664	0.503961	0.00198269
NM_019231	Mapk13	mitogen activated protein kinase 13 (Mapk13), mRNA	chr20:8272097-8281191	0.922214	0.878115	1.50476	0.151263	0.517032	0.00942314	0.31769	0.00198269
NM_022528	Hif3a	hypoxia inducible factor 3, alpha subunit (Hif3a), mRNA	chr1:80223833-80245130	0.963084	0.947262	3.09228	1	0.230441	0.000324664	0.0716564	0.00603983
NM_001100639	Pou2f1	POU class 2 homeobox 1 (Pou2f1), mRNA	chr13:88963389-89095110	1.33142	0.329788	0.829083	0.430585	0.381049	0.000324664	0.611482	0.0246721
NM_001177326	Hoxc8	homeobox C8 (Hoxc8), mRNA	chr7:142396428-142398994	1.21855	0.676129	0.795232	0.484822	0.357732	0.000324664	0.550451	0.0431518
NM_012726	Atxn1	ataxin 1 (Atxn1), mRNA	chr17:21184043-21559271	1.08761	0.779932	0.683028	0.0038002	0.526702	0.000324664	0.839478	0.278232
NM_001107920	Map3k7	Mitogen-activated protein kinase kinase kinase 7	chr9:113540004-113597318	1.30069	0.180269	0.760691	0.0528805	0.392812	0.000324664	0.672991	0.00486416
NM_001003957; NM_001003958	Dnmt3a	DNA (cytosine-5-)-methyltransferase 3 alpha (Dnmt3a), transcript variant 2, mRNA	chr6:38044959-38149613	1.41609	0.0443878	0.803533	0.105779	0.463066	0.000324664	0.817046	0.201842
NM_001008557	Zfp667	Zinc finger protein 667	chr1:72663632-72683869	1.29836	0.267824	1.01795	0.93361	0.642829	0.00428302	0.821696	0.284467
NM_001270947	Tp53inp2	tumor protein p53 inducible nuclear protein 2 (Tp53inp2), mRNA	chr3:157278514-157286642	1.10005	0.687606	1.07801	0.578116	0.653335	0.000324664	0.666938	0.00110534
NM_019194	Tef	thyrotrophic embryonic factor (Tef), mRNA	chr7:123019281-123034386	0.790916	0.17814	0.741799	0.00701478	0.651067	0.000324664	0.695105	0.00279879
NM_001012129	Satb1	SATB homeobox 1 (Satb1), mRNA	chr9:2150779-2221991	1.04095	0.909106	0.871023	0.366824	0.556357	0.000324664	0.667578	0.00424527
NM_138837	Pou3f3	POU class 3 homeobox 3 (Pou3f3), mRNA	chr9:49152035-49154632	0.940348	0.83683	0.814295	0.0998341	0.610755	0.000324664	0.706817	0.00772008
NM_147210	Nr1d2	nuclear receptor subfamily 1, group D, member 2 (Nr1d2), mRNA	chr15:12801476-12816719	1.1571	0.529151	1.09112	0.546634	0.661112	0.000603527	0.702284	0.00824981
NM_021597	Ago2	argonaute RISC catalytic component 2 (Ago2), mRNA	chr7:114274581-114312135	1.30869	0.188634	1.00373	0.983298	0.512547	0.000324664	0.668506	0.00874737
NM_030860	Mef2d	myocyte enhancer factor 2D (Mef2d), mRNA	chr2:206915180-206941044	0.904943	0.678998	0.821307	0.111467	0.64987	0.000324664	0.716655	0.00921296
NM_001271226	Chd5	chromodomain helicase DNA binding protein 5 (Chd5), mRNA	chr5:173072774-173120770	0.909211	0.699113	0.732123	0.00720938	0.585913	0.000324664	0.728808	0.0110863
NM_001047097	Zhx3	zinc fingers and homeoboxes 3 (Zhx3), mRNA	chr3:162994283-163008101	1.01658	0.963325	0.923234	0.579264	0.657151	0.000603527	0.723941	0.0168055
NM_001033695	L3mbtl2	l(3)mbt-like 2 (Drosophila) (L3mbtl2), mRNA	chr7:122871437-122892516	0.937385	0.827205	0.849861	0.215931	0.666624	0.00085914	0.736175	0.020516
NM_001098667	Zbtb24	zinc finger and BTB domain containing 24 (Zbtb24), mRNA	chr20:47865622-47882126	1.10471	0.786395	1.02065	0.926234	0.627326	0.00551858	0.680672	0.0218551
NM_053369	Tcf4	transcription factor 4 (Tcf4), mRNA	chr18:64471372-64694032	1.16757	0.488784	1.01683	0.920688	0.640902	0.000324664	0.737978	0.0279692
NM_021702	Atxn3	ataxin 3 (Atxn3), mRNA	chr6:135031497-135065319	1.14705	0.6805	1.02405	0.915743	0.598329	0.0021934	0.67195	0.028309
NM_001033694	Srebf2	sterol regulatory element binding transcription factor 2 (Srebf2), mRNA	chr7:123364494-123422296	1.03348	0.921388	0.852568	0.201532	0.62518	0.000324664	0.758087	0.0326365
NM_030858	Smad7	SMAD family member 7 (Smad7), mRNA	chr18:70530558-70558927	1.1736	0.474699	0.975228	0.880309	0.615713	0.000324664	0.741432	0.0338178
NM_001191846	Foxo1	forkhead box O1 (Foxo1), mRNA	chr2:161140307-161215605	1.19177	0.437423	0.676316	0.00310945	0.417915	0.000324664	0.73686	0.0387212
NM_013160	Mxi1	MAX interactor 1 (Mxi1), mRNA	chr1:281463333-281503729	0.986346	0.969982	0.797825	0.0586571	0.62224	0.000324664	0.771047	0.049218
NM_001034125	Per1	period circadian clock 1 (Per1), mRNA	chr10:55430183-55439080	1.28852	0.13399	0.927562	0.601799	0.557254	0.000324664	0.774242	0.0589059
NM_001108512	Suv420h1	suppressor of variegation 4-20 homolog 1 (Drosophila) (Suv420h1), mRNA	chr1:225874423-225923708	1.06472	0.828502	0.851098	0.211957	0.61592	0.000324664	0.772803	0.0605006
NM_172085	Pou3f2	POU class 3 homeobox 2 (Pou3f2), mRNA	chr5:41323567-41325396	0.777557	0.345837	0.712154	0.0307333	0.664648	0.0170217	0.727446	0.0617218
NM_001077648	Prdm2	PR domain containing 2, with ZNF domain (Prdm2), mRNA	chr5:165469843-165578324	1.03036	0.931939	0.833959	0.148828	0.634184	0.000324664	0.784989	0.0737901
NM_001107506	Tshz3	teashirt zinc finger homeobox 3 (Tshz3), mRNA	chr1:93825018-93896294	1.17534	0.615226	0.974678	0.910242	0.606327	0.00317282	0.733978	0.0887419
NM_001191924	Nlk	nemo like kinase (Nlk), mRNA	chr10:65679687-65803568	1.12163	0.644627	0.880086	0.346411	0.626274	0.00085914	0.800341	0.11288
NM_022636	Vax1	ventral anterior homeobox 1 (Vax1), mRNA	chr1:287695645-287699562	1.32421	0.57618	1.21646	0.570678	0.530264	0.025857	0.578336	0.114893
NM_022380	Stat5b	signal transducer and activator of transcription 5B (Stat5b), mRNA	chr10:88480376-88506888	0.941338	0.868871	0.75509	0.0561541	0.632902	0.00198536	0.789572	0.161916
NM_175764	Kdm3a	lysine (K)-specific demethylase 3A (Kdm3a), mRNA	chr4:164282437-164325720	1.29228	0.153317	0.968858	0.844573	0.62135	0.000324664	0.830634	0.202285
NM_031553	Nfyb	nuclear transcription factor-Y beta (Nfyb), mRNA	chr7:27200203-27216018	1.30011	0.186357	1.00973	0.958295	0.64094	0.000324664	0.827511	0.22382
NM_001109306	Satb2	SATB homeobox 2 (Satb2), mRNA	chr9:63264786-63441506	1.21877	0.591518	0.823617	0.378865	0.515355	0.00257911	0.768226	0.229321
NM_001013154	Pcgf6	polycomb group ring finger 6 (Pcgf6), mRNA	chr1:274241828-274261387	1.01692	0.97453	0.793973	0.231797	0.605851	0.0103125	0.779039	0.239604
NM_001100574	Zfp192	zinc finger protein 192 (Zfp192), mRNA	chr17:58372075-58390621	0.935198	0.844053	0.726156	0.018621	0.643943	0.00132733	0.831085	0.246468
NM_001109912; NM_013043	Tsc22d1; Tsc22d1	TSC22 domain family, member 1 (Tsc22d1), transcript variant 1, mRNA; TSC22 domain family, member 1 (Tsc22d1), transcript variant 2, mRNA	chr15:62249642-62348601	1.18202	0.480525	0.895123	0.463514	0.628383	0.000324664	0.831541	0.262259
NM_176075	Ppargc1b	peroxisome proliferator-activated receptor gamma, coactivator 1 beta (Ppargc1b), mRNA	chr18:55857447-55958697	1.46544	0.146514	0.706097	0.0962255	0.377019	0.000324664	0.784078	0.286274
NM_001271056	Zhx2	zinc fingers and homeoboxes 2 (Zhx2), mRNA	chr7:98166914-98302597	1.22661	0.379603	0.832734	0.212731	0.569841	0.000324664	0.839242	0.298298
NM_024137	Hivep2	human immunodeficiency virus type I enhancer binding protein 2 (Hivep2), mRNA	chr1:9755846-9953696	1.39605	0.0263902	0.80328	0.0666284	0.497266	0.000324664	0.866387	0.323569
NM_013001	Pax6	paired box 6 (Pax6), mRNA	chr3:102327225-102348223	1.27912	0.421416	0.930227	0.753123	0.595931	0.00690992	0.820256	0.384766
NM_019141	Tle4	transducin-like enhancer of split 4 (Tle4), mRNA	chr1:238529968-238665455	1.09803	0.705852	0.794474	0.0576957	0.639808	0.000324664	0.885523	0.432495
NM_203336	Esrrg	estrogen-related receptor gamma (Esrrg), mRNA	chr13:110769391-111326800	1.236	0.435765	0.707358	0.0145471	0.657111	0.00739976	1.14943	0.472292
NM_133405	Cry2	cryptochrome circadian clock 2 (Cry2), mRNA	chr3:88020047-88048168	1.23199	0.264481	0.8548	0.218418	0.626194	0.000324664	0.903751	0.529158
NM_001106847	Tfdp2	transcription factor Dp-2 (E2F dimerization partner 2) (Tfdp2), mRNA	chr8:103555031-103624738	1.05796	0.887637	0.776851	0.108026	0.646482	0.00674602	0.882032	0.53103
NM_031347	Ppargc1a	peroxisome proliferator-activated receptor gamma, coactivator 1 alpha (Ppargc1a), mRNA	chr14:63195103-63286096	1.154	0.640154	0.847195	0.301577	0.664845	0.00818427	0.907662	0.637477
NM_001100174	Arx	aristaless related homeobox (Arx), mRNA	chrX:62957561-62969942	1.05537	0.878719	0.713189	0.0103835	0.628258	0.000603527	0.929989	0.707824
NM_001113197	Nr2e1	nuclear receptor subfamily 2, group E, member 1 (Nr2e1), mRNA	chr20:48957315-48976460	1.11125	0.801682	0.751959	0.120405	0.619038	0.0135396	0.91663	0.736368
NM_138875	Jund	jun D proto-oncogene (Jund), transcript variant 1, mRNA	chr16:20342095-20343931	1.4032	0.0131683	0.963246	0.802097	0.648726	0.000324664	0.94603	0.754509
NM_058209	Zfp37	zinc finger protein 37 (Zfp37), mRNA	chr5:81374658-82071201	1.18702	0.579291	0.798245	0.169888	0.627028	0.00638565	0.935016	0.784171
NM_144749	Zfp382	zinc finger protein 382 (Zfp382), mRNA	chr1:89743672-89763846	1.23463	0.494244	0.814717	0.238031	0.638279	0.00971521	0.970205	0.915149
NM_001170577	Zfp167	zinc finger protein 167 (Zfp167), mRNA	chr8:131088428-131105818	1.16938	0.680194	0.717319	1	0.445285	0.000324664	0.728285	1
NM_001108506	Ebf3	early B-cell factor 3 (Ebf3), mRNA	chr1:216447389-216565356	1.23144	0.559654	0.737623	1	0.557472	0.00336517	0.933365	1
NM_001200045	Hdac9	histone deacetylase 9 (Hdac9), mRNA	chr6:63111203-63679614	1.07621	0.8694	0.729822	0.0321688	1.2126	0.288809	1.79183	0.00110534
NM_024362	Arntl	Aryl hydrocarbon receptor nuclear translocator-like protein 1	chr1:185007567-185105413	1.21267	0.450306	0.86976	0.312546	1.08099	0.628458	1.5085	0.00357674
NM_130429	Lef1	lymphoid enhancer binding factor 1 (Lef1), mRNA	chr2:254782386-254876426	0.939606	0.905598	0.873683	0.452086	1.48017	0.0360506	1.59063	0.0100735
NM_023090	Epas1	endothelial PAS domain protein 1 (Epas1), mRNA	chr6:20299602-20377837	0.93459	0.806348	1.22423	0.090393	0.721065	0.00336517	0.550556	0.00110534
NM_053400	Tle3	transducin-like enhancer of split 3 (Tle3), mRNA	chr8:66038797-66084091	1.22946	0.28222	1.35361	0.0105707	0.716132	0.00569367	0.650402	0.00110534
NM_001105721	Notch1	notch 1 (Notch1), mRNA	chr3:9266662-9311575	0.928148	0.788609	1.2607	0.0550954	0.887394	0.35689	0.653563	0.00110534
NM_001008346	Rrp8	ribosomal RNA processing 8, methyltransferase, homolog (yeast) (Rrp8), mRNA	chr1:177580521-177584545	0.656645	0.0738969	1.33373	0.128226	0.893693	0.596458	0.440181	0.00110534
NM_012703	Thrsp	thyroid hormone responsive (Thrsp), mRNA	chr1:168587723-168592048	0.832144	0.465645	0.892164	0.479183	0.69922	0.0156474	0.65509	0.00198269
NM_020087	Notch3	notch 3 (Notch3), mRNA	chr7:14294586-14345774	0.778964	0.18178	1.05698	0.72031	0.90504	0.478706	0.666273	0.00279879
NM_001034942	Zbtb44	zinc finger and BTB domain containing 44 (Zbtb44), mRNA	chr8:32191760-32243081	1.0027	0.994462	1.2462	0.283307	0.681168	0.0421568	0.54862	0.00424527
Associative analysis of DEGs for all comparison groups was carried out according to the DAVID database.
Only those genes that decrease the expression of more than 1.5-fold from the baseline value and whose p-value lower 0.05 were selected for analysis.
Only those genes that increase the expression of more than 1.5-fold from the baseline value and whose p-value lower 0.05 were selected for analysis.
