# Supplementary material for: Genome-wide transcriptome analysis using RNA-Seq reveals a large number of differentially expressed genes in a transient MCAO rat model
Source: BMC Genomics. 2018 Sep 5;19:655. doi: 10.1186/s12864-018-5039-5 (PMC6125876; doi:10.1186/s12864-018-5039-5)
Supplement: Supplementary file 19 — Table S19. The RNA-Seq analysis of DEGs associated with the functional category “Translation regulation”. (XLSX 12 kb) [file 12864_2018_5039_MOESM19_ESM.xlsx]

## Sheet: Лист1
Table S19. The RNA-Seq analysis of DEGs associated with the functional category “Translation regulation”.
RefSeq ID	Gene symbol	Description	Locus	IR4.5 vs. SH4.5		IR24 vs. SH24		IR24 vs. IR4.5		SH24 vs. SH4.5
				Ratio	p-value	Ratio	p-value	Ratio	p-value	Ratio	p-value
NM_133546	Ppp1r15a	protein phosphatase 1, regulatory subunit 15A (Ppp1r15a), mRNA	chr1:102590676-102593734	3.11994	0.00199963	2.00444	0.000393457	0.914261	0.526138	1.42547	0.0225269
NM_001107254	Samd4a	Protein Smaug homolog 1	chr15:27721128-27820974	2.14423	0.00199963	1.37745	0.0316016	0.607709	0.000324664	0.946381	0.828359
NM_053453	Rgs2	regulator of G-protein signaling 2 (Rgs2), mRNA	chr13:65556706-65833989	3.08335	0.00199963	1.26979	0.191824	0.438154	0.000324664	1.06664	0.826766
NM_053857	Eif4ebp1	eukaryotic translation initiation factor 4E binding protein 1 (Eif4ebp1), mRNA	chr16:68580262-68593651	0.70172	0.226534	3.35434	0.000393457	3.2645	0.000324664	0.684134	0.0639022
NM_022242	Fam129a	family with sequence similarity 129, member A (Fam129a), mRNA	chr13:73927636-74076143	1.4313	1	2.8908	0.000393457	1.81435	0.00739976	0.899303	1
NM_019356	Eif2s1	eukaryotic translation initiation factor 2, subunit 1 alpha (Eif2s1), mRNA	chr6:111422396-111447066	1.10562	0.72163	1.8132	0.000393457	1.94699	0.000324664	1.19006	0.265552
NM_001100536	Magoh	mago-nashi homolog, proliferation-associated (Drosophila) (Magoh), mRNA	chr5:131328663-131335512	1.14256	0.735243	1.20004	0.239235	1.89253	0.000324664	1.80544	0.00110534
NM_001271138	Rbm8a	RNA binding motif protein 8A (Rbm8a), mRNA	chr2:218242195-218244962	1.04448	0.908279	1.21095	0.141945	1.57373	0.00085914	1.35989	0.0368699
NM_001004206	Pa2g4	proliferation-associated 2G4 (Pa2g4), mRNA	chr7:2953210-2960679	1.16078	0.515592	1.45822	0.00073223	1.64367	0.000324664	1.31029	0.0454549
NM_001009239	Rps3	ribosomal protein S3 (Rps3), mRNA	chr1:170637727-170643027	0.865109	0.488719	1.18602	0.159406	1.70651	0.000324664	1.24617	0.101065
NM_001108302	Taco1	Translational activator of cytochrome c oxidase 1	chr10:94011139-94018947	0.789136	0.669038	0.946312	0.844573	1.79781	0.026738	1.50111	0.122312
NM_173340	Rpl13a	ribosomal protein L13A (Rpl13a), mRNA	chr1:102186219-102188910	0.899505	0.654583	1.1145	0.414429	1.51138	0.000603527	1.22169	0.144149
NM_130734	Gnb2l1	guanine nucleotide binding protein (G protein), beta polypeptide 2 like 1 (Gnb2l1), mRNA	chr10:33920258-33939101	0.856938	0.458514	1.40949	0.00189886	1.91537	0.000324664	1.16539	0.283686
NM_021597	Ago2	argonaute RISC catalytic component 2 (Ago2), mRNA	chr7:114274581-114312135	1.30869	0.188634	1.00373	0.983298	0.512547	0.000324664	0.668506	0.00874737
Associative analysis of DEGs for all comparison groups was carried out according to the DAVID database.
Only those genes that decrease the expression of more than 1.5-fold from the baseline value and whose p-value lower 0.05 were selected for analysis.
Only those genes that increase the expression of more than 1.5-fold from the baseline value and whose p-value lower 0.05 were selected for analysis.
