# Supplementary material for: Genome-wide transcriptome analysis using RNA-Seq reveals a large number of differentially expressed genes in a transient MCAO rat model
Source: BMC Genomics. 2018 Sep 5;19:655. doi: 10.1186/s12864-018-5039-5 (PMC6125876; doi:10.1186/s12864-018-5039-5)
Supplement: Supplementary file 20 — Table S20. Analysis of the signaling pathways associated with DEGs in the condition of the tMCAO model. (XLSX 19 kb) [file 12864_2018_5039_MOESM20_ESM.xlsx]

## Sheet: Лист1
Table S20. Analysis of the signaling pathways associated with DEGs in the condition of the tMCAO model.
Signaling pathways (KEGG)	IR4.5 vs. SH4.5			IR24 vs. SH24			IR24 vs. IR4.5			SH24 vs. SH4.5
	Up	Down	Padj	Up	Down	Padj	Up	Down	Padj	Up	Down	Padj
rno03010:Ribosome							78	0	3.90976e-12
rno03050:Proteasome							22	1	1.1457e-05
rno03030:DNA replication							16	1	0.00145404
rno05150:Staphylococcus aureus infection				20	1	8.52048e-07	19	3	0.00129159
rno04670:Leukocyte transendothelial migration				27	9	8.94396e-08	23	9	0.0318828
rno04666:Fc gamma R-mediated phagocytosis				16	6	0.000447048	17	7	0.0498658
rno05152:Tuberculosis				37	7	2.08311e-06	34	15	0.00299137
rno05205:Proteoglycans in cancer	14	2	0.0125575	46	13	7.96377e-12	31	17	0.0302457
rno04115:p53 signaling pathway	8	1	0.0127414	19	3	2.11555e-05	14	8	0.0260203
rno00230:Purine metabolism							26	17	0.0496532
rno05206:MicroRNAs in cancer				29	8	1.06658e-06	19	18	0.026966
rno04380:Osteoclast differentiation	15	0	0.00116922	33	4	2.00219e-07	20	20	0.0010189
rno04611:Platelet activation				26	17	5.13071e-10	18	19	0.0119745
rno05014:Amyotrophic lateral sclerosis (ALS)							8	10	0.0384068
rno04015:Rap1 signaling pathway				28	21	3.45498e-06	21	31	0.020049
rno04010:MAPK signaling pathway	23	0	0.00011955	38	25	2.51716e-09	23	47	0.000167115
rno04020:Calcium signaling pathway				15	39	8.80492e-11	13	42	0.000147624
rno04024:cAMP signaling pathway				15	27	6.91541e-05	12	40	0.00258222
rno04261:Adrenergic signaling in cardiomyocytes				10	22	0.000431859	7	31	0.023116
rno04925:Aldosterone synthesis and secretion				6	18	4.43272e-05	4	22	0.0135351
rno04921:Oxytocin signaling pathway				16	24	2.75531e-06	6	36	0.00734845
rno05030:Cocaine addiction				5	10	0.000421193	2	14	0.0388709
rno04724:Glutamatergic synapse				5	21	0.00105365	4	32	0.00144997
rno04723:Retrograde endocannabinoid signaling				4	18	0.00570186	3	25	0.04131
rno05031:Amphetamine addiction				4	20	2.4384e-07	2	20	0.00983861
rno04713:Circadian entrainment				4	23	2.16394e-05	2	28	0.00660766
rno04151:PI3K-Akt signaling pathway	20	2	0.0112669	48	20	3.64701e-06
rno05133:Pertussis	8	0	0.0430266	26	2	1.0736e-08
rno05146:Amoebiasis	10	2	0.00864953	20	13	5.34012e-07
rno05142:Chagas disease (American trypanosomiasis)	12	1	0.00204971	22	5	0.000131451
rno05169:Epstein-Barr virus infection	15	0	0.0251603	36	4	0.001853
rno05161:Hepatitis B	13	1	0.00472603	26	7	7.14611e-05
rno05166:HTLV-I infection	18	2	0.0118928	47	6	0.000346533
rno05164:Influenza A	12	3	0.00360253	34	4	3.5854e-05
rno05134:Legionellosis	7	0	0.0142818	17	1	3.80776e-05
rno05140:Leishmaniasis	11	0	0.00173794	25	1	1.59157e-07
rno05162:Measles	9	3	0.0104829	25	0	0.00977924
rno04064:NF-kappa B signaling pathway	10	0	0.0138518	24	1	3.99753e-05
rno04668:TNF signaling pathway	17	0	1.3351e-05	26	2	6.89071e-05
rno05145:Toxoplasmosis	10	0	0.0285288	26	3	9.82439e-05
rno05203:Viral carcinogenesis	16	1	0.0148146	34	7	0.00357061
rno05160:Hepatitis C	8	3	0.0381462
rno05321:Inflammatory bowel disease (IBD)	8	0	0.0274104
rno05323:Rheumatoid arthritis	9	0	0.0393436
rno00053:Ascorbate and aldarate metabolism				1	1	0.00863212
rno04725:Cholinergic synapse				9	20	4.25262e-05
rno04728:Dopaminergic synapse				6	25	9.79946e-05
rno00983:Drug metabolism - other enzymes				7	1	0.00343228
rno04915:Estrogen signaling pathway				16	6	0.000393165
rno04145:Phagosome				38	1	0.000345772
rno00860:Porphyrin and chlorophyll metabolism				5	0	0.00512475
rno05223:Non-small cell lung cancer				8	7	0.00343228
rno05202:Transcriptional misregulation in cancer				29	9	2.40072e-05
rno05221:Acute myeloid leukemia				12	3	0.00343228
rno04612:Antigen processing and presentation				19	0	0.00604667
rno04210:Apoptosis				13	3	0.00350933
rno04662:B cell receptor signaling pathway				15	1	0.0100038
rno05219:Bladder cancer				12	0	0.00417113
rno05230:Central carbon metabolism in cancer				12	5	0.00181522
rno04062:Chemokine signaling pathway				25	10	0.000769943
rno05231:Choline metabolism in cancer				13	8	0.00955754
rno04610:Complement and coagulation cascades				18	1	0.000964751
rno05414:Dilated cardiomyopathy				11	9	0.00251295
rno04512:ECM-receptor interaction				18	12	8.13549e-08
rno04012:ErbB signaling pathway				10	10	0.00281199
rno04510:Focal adhesion				38	17	1.56071e-09
rno04540:Gap junction				8	14	0.000733474
rno04971:Gastric acid secretion				4	17	0.000136291
rno05214:Glioma				9	8	0.000764643
rno04912:GnRH signaling pathway				9	13	0.0013526
rno04640:Hematopoietic cell lineage				16	3	0.00394826
rno04066:HIF-1 signaling pathway				17	8	0.000535322
rno05410:Hypertrophic cardiomyopathy (HCM)				11	7	0.00802189
rno04750:Inflammatory mediator regulation of TRP channels				8	16	0.00502912
rno04911:Insulin secretion				5	17	0.000529184
rno04630:Jak-STAT signaling pathway				27	0	0.00504689
rno04730:Long-term depression				7	11	0.000421482
rno04720:Long-term potentiation				4	17	2.19371e-05
rno04916:Melanogenesis				9	12	0.0076396
rno04650:Natural killer cell mediated cytotoxicity				22	6	2.72723e-06
rno04722:Neurotrophin signaling pathway				14	10	0.0079264
rno05200:Pathways in cancer				52	26	1.5822e-06
rno04810:Regulation of actin cytoskeleton				26	11	0.0143267
rno04970:Salivary secretion				5	14	0.00187699
rno05132:Salmonella infection				18	2	0.00217132
rno05222:Small cell lung cancer				15	5	0.0038189
rno04071:Sphingolipid signaling pathway				17	8	0.00647168
rno04919:Thyroid hormone signaling pathway				15	9	0.00502912
rno04918:Thyroid hormone synthesis				6	10	0.00872373
rno04370:VEGF signaling pathway				12	7	8.13287e-05
Associative analysis of DEGs for all comparison groups was carried out according to the DAVID database. The number of up-regulated (Up) and down-regulated (Down) DEGs, as well as the P-values adjusted using the Benjamini–Hochberg procedure (Padj), are shown. Genes with a change in expression >1.5-fold compared with the baseline value and with a P-value <0.05 were selected for analysis.
