# Supplementary material for: Genome-wide transcriptome analysis using RNA-Seq reveals a large number of differentially expressed genes in a transient MCAO rat model
Source: BMC Genomics. 2018 Sep 5;19:655. doi: 10.1186/s12864-018-5039-5 (PMC6125876; doi:10.1186/s12864-018-5039-5)
Supplement: Supplementary file 21 — Table S21. The characterization of the primers for real-time RT-PCR. (XLSX 12 kb) [file 12864_2018_5039_MOESM21_ESM.xlsx]

## Sheet: Лист1
Table S21. The characterization of the primers for real-time RT-PCR
Gene symbol	Forward primer (5'-3')	Reverse primer (5'-3')	RefSeq ID	Amplicon size (bp)	Effectiveness ± standart error
Ccl6	ACTGCTGCTTCTCCTATGCCT	GTTGGCACAGACCCGCTTCCT	NM_001004202.2	128	1,93±0
CD14	TAACCTAGAAGCCAGAGAAC	GCTGCGGATCTGAGAAGTT	NM_021744	229	191±0,05
CD63	GGTGGAAGGAGGAATGAAGTG	AACCTGAACTGCTACGCCAA	NM_017125.3	106	1,97±0
Cplx2	GGAGGAGTGAGGAGGACGGG	CACCAAGCAGGGTAGATAGCAT	XM_017600440.1	132	1,83±0,03
Drd2	CCAGGATTGCCAAGTTCTT	TTGACGGCACTGTTGACATA	NM_012547	262	1,95±0
Gabra5	ATCGGGTACTTTGTCATCCA	CAGACAGCAATGAACCAGT	NM_017295	224	1,96±0
Gng7	CTATTGGAACCTCGGTGCTG	GCCTTGGAGACCTTGATG	NM_024138	168	2,02±0,03
Grm3	ACCCTCTGTCCCAACACCA	TACTTCCCACCTGTCTGCT	NM_001105712	216	2±0,03
Hspa1a	GCAGACCTTCACCACCTACTC	TCGTCCTCCGCCTTGTAGC	NM_031971.2	315	1,92±0,05
Hspb1	GGCTACATCTCTCGGTGCTT	GCTGATTGTGTGACTGCTTTG	NM_031970.4	137	1,93±0,03
Htr6	GCTGGGCTGGCACGAAC	CCTTCCTGCTATGCTTGGTG	NM_024365	299	1,83±0,03
Lrg1	ACTTGGACCTGGCGGAGAA	GCAGCGACTCAAGCAGGTT	NM_001009717.1	108	1,9±0,05
Myd88	CAGAGTGGAGAGCAGTGT	ATGCGACGACACCTTTTCTCA	NM_198130	261	1,96±0,03
Neurod6	ATCCGGTCTCTTGCCAATCCTCAG	CCTCAATGATGCTCTGGACAATTTGC	NM_001109237.1	145	1,96±0
Nfkb2	CACTGCTTGCCCACCAGACTGTG	GAAGGGCCGGAAGACCTATCCTAC	XM_006231503.2	129	1,96±0
Nos3	TCTTTCGGAAGGCGTTTGA	ATTTTGTAACTCTTGTGCTGCT	NM_021838	211	1,89±0,03
Ptk2b	CTTACGAGCCCTATGGAGTAT	ATGACATTGTGGTACACGA	NM_017318	407	2,08±0,06
Thra	GTTACCTGGACAAAGACGA	TGAAGCGGCACAACTGGCAC	NM_001017960; NM_031134	204	1,88±0
Ttr	AGCCGTTTGCCTCTGGGAA	AACCACCTCTGCGTATTCAT	NM_012681.2	158	2±0
Vegfa	CCACGACAGAAGGGGAGCA	GTGCTGGCTTTGGTGAGG	NM_031836.3	263	2±0
Gapdh	ACTCTACCCACGGCAAGTTCAACG	GTAGACTCCACGACATACTCAGCAC	NM_017008.4	148	2,01±0,03
Rpl3	ATGGGTCCTTGGGCTTCTTG	CACAATACCCACAACCACCA	NM_198753.2	239	1,9±0
